# Supplementary material for: Combined multi-omics and multi-spectral profiling of plasma extracellular vesicles reveals liquid biopsy biomarkers for glioma diagnosis
Source: Cell Rep Med. 2026 Apr 17;7(5):102744. doi: 10.1016/j.xcrm.2026.102744 (PMC13198237; doi:10.1016/j.xcrm.2026.102744)
Supplement: Table S1. Summary of samples and analysis techniques performed, related to STAR methods [file mmc2.xlsx]

## Sheet: Samples Summary
Cohort	Diagnosis		Number of Patients	sEV characterisation	Proteomics	microRNA transcriptomics	FTIR spectroscopy	Raman spectroscopy
Test	Glioma	IDH wildtype glioblastoma	33	33	28	26	28	16
		IDH mutant glioma	20	20	20	20	20	8
		Glioma not specified	3	3	3	3	3	1
	Healthy volunteer		48	48	48	47	48	25
Validation	Glioma	IDH wildtype glioblastoma	9	0	9	2	0	0
		IDH mutant glioma	4	0	4	0	0	0
	Non-glioma brain tumour	Brain metastases	7	0	7	2	0	0
		(breast, lung, colorectal, prostate)	(2,2,2,1)	(0,0,0,0)	(2,2,2,1)	(1,0,0,1)	(0,0,0,0)	(0,0,0,0)
		Meningioma	8	0	8	2	0	0
		Lymphoma	1	0	1	0	0	0
	Cardiac controls		20	0	20	6	0	0
Longitudinal	IDH wildtype glioblastoma		6	6	6	6	6	0
	(pre-operative, pre-chemoradiotherapy, during chemoradiotherapy, during adjuvant temozolomide, during magnetic resonance imaging surveillance) [4 samples were taken following progression]		(5,6,6,6,2)	(5,6,6,6,2)	(5,6,6,6,2)	(5,6,6,6,2)	(5,6,6,6,2)	(0,0,0,0,0)
