# Supplementary material for: Combined multi-omics and multi-spectral profiling of plasma extracellular vesicles reveals liquid biopsy biomarkers for glioma diagnosis
Source: Cell Rep Med. 2026 Apr 17;7(5):102744. doi: 10.1016/j.xcrm.2026.102744 (PMC13198237; doi:10.1016/j.xcrm.2026.102744)
Supplement: Table S2. Summary of glioma patients’ and healthy volunteers’ demographics in the training cohort, related to STAR methods [file mmc3.xlsx]

## Sheet: Test Samples Demographics
Diagnosis	Number	Mean Age	Age Range	Gender	Number	Mean Age	Age Range
Glioma	56	48.1	21-74	Male	35	50.4	21-74
				Female	21	44.4	21-65
Healthy volunteer	48	45.8	20-68	Male	31	47.2	20-68
				Female	17	43.1	25-64
