# Supplementary material for: Combined multi-omics and multi-spectral profiling of plasma extracellular vesicles reveals liquid biopsy biomarkers for glioma diagnosis
Source: Cell Rep Med. 2026 Apr 17;7(5):102744. doi: 10.1016/j.xcrm.2026.102744 (PMC13198237; doi:10.1016/j.xcrm.2026.102744)
Supplement: Table S3. Table of molecular assignments for the 10 most important ATR-FTIR spectral peaks and the molecular assignments for the 10 most important Raman spectral peaks identified through recursive feature elimination, related to STAR methods [file mmc4.xlsx]

## Sheet: SomaScan Panel
SomaId	TargetFullName	Target	UniProt	EntrezGeneID	EntrezGeneSymbol
SL025821	Collagen alpha-3(VI) chain:isoform 3	Collagen alpha-3(VI):isoform 3	P12111	1293	COL6A3
SL004748	Adipocyte plasma membrane-associated protein	APMAP	Q9HDC9	57136	APMAP
SL000251	Alpha-2-HS-glycoprotein	a2-HS-Glycoprotein	P02765	197	AHSG
SL003650	Alpha-enolase	Alpha enolase	P06733	2023	ENO1
SL025995	Sushi, von Willebrand factor type A, EGF and pentraxin domain-containing protein 1:Sushi 15-18	SVEP1:Sushi 15-18	Q4LDE5	79987	SVEP1
SL025996	Sushi, von Willebrand factor type A, EGF and pentraxin domain-containing protein 1:EGF-like domains 4-6	SVEP1:EGF-like domains 4-6	Q4LDE5	79987	SVEP1
SL000616	Vitronectin	Vitronectin	P04004	7448	VTN
SL006542	Ficolin-2	FCN2	Q15485	2220	FCN2
SL007929	Complement C1q subcomponent subunit C	C1QC	P02747	714	C1QC
SL003022	Alpha-1-microglobulin	a1-Microglobulin	P02760	259	AMBP
SL000431	Vitamin D-binding protein	Gc-Globulin, Mixed Type	P02774	2638	GC
SL000566	Retinol-binding protein 4	RBP	P02753	5950	RBP4
SL005720	Alpha-1B-glycoprotein	Alpha-1B-glycoprotein	P04217	1	A1BG
SL007942	Collagen alpha-2(VI) chain	CO6A2	P12110	1292	COL6A2
SL006467	Junction plakoglobin	PLAK	P14923	3728	JUP
SL005369	Syntenin-1	Syntenin 1	O00560	6386	SDCBP
SL021367	Laminin-2	Laminin-2	P11047|P07942|P24043	3915|3912|3908	LAMC1|LAMB1|LAMA2
SL021544	Serum amyloid A-2 protein	SAA2	P0DJI9	6289	SAA2
SL006118	Fibrinogen beta chain	Fibrinogen B	P02675	2244	FGB
SL007124	Ras-related C3 botulinum toxin substrate 2	RAC2	P15153	5880	RAC2
SL005571	Guanine nucleotide-binding protein G(i) subunit alpha-1	GNAI1	P63096	2770	GNAI1
SL004526	Neutrophil defensin 1	HNP-1	P59665	1667	DEFA1
SL000311	Complement C1s subcomponent	C1s	P09871	716	C1S
SL003751	Neprilysin	Neprilysin	P08473	4311	MME
SL012470	Reelin	RELN	P78509	5649	RELN
SL002662	Coagulation Factor XI	Coagulation Factor XI	P03951	2160	F11
SL000584	Transforming growth factor beta-1	TGF-b1	P01137	7040	TGFB1
SL000319	Complement C5	C5	P01031	727	C5
SL000144	CD29	CD29	P05556	3688	ITGB1
SL004476	Calgranulin A	Calgranulin A	P05109	6279	S100A8
SL000573	Serum amyloid P-component	SAP	P02743	325	APCS
SL002568	LRP	LRP	Q14764	9961	MVP
SL005680	Transitional endoplasmic reticulum ATPase	TER ATPase	P55072	7415	VCP
SL003681	Elongation factor 1-alpha 1	EF-1-alpha-1	P68104	1915	EEF1A1
SL003328	Complement factor I	Factor I	P05156	3426	CFI
SL006807	IgGFc-binding protein	FCGBP	Q9Y6R7	8857	FCGBP
SL000049	Vitamin K-dependent protein S	Protein S	P07225	5627	PROS1
SL015988	Alpha-1-acid glycoprotein 2	a1-Acid Glycoprotein 2	P19652	5005	ORM2
SL004517	Mannan-binding lectin serine protease 1 heavy chain	MASP-1	P48740	5648	MASP1
SL000440	Hemopexin	Hemopexin	P02790	3263	HPX
SL000248	Alpha-1-antichymotrypsin	a1-Antichymotrypsin	P01011	12	SERPINA3
SL013868	Beta-parvin	PARVB	Q9HBI1	29780	PARVB
SL003192	Properdin	Properdin	P27918	5199	CFP
SL007928	Complement C1q subcomponent subunit B	C1QB	P02746	713	C1QB
SL004856	Desmoglein-1	Desmoglein-1	Q02413	1828	DSG1
SL004516	Mannose-binding protein C	MBL	P11226	4153	MBL2
SL000250	Alpha-2-antiplasmin	a2-Antiplasmin	P08697	5345	SERPINF2
SL000017	von Willebrand factor	vWF	P04275	7450	VWF
SL000437	Haptoglobin	Haptoglobin, Mixed Type	P00738	3240	HP
SL003309	Lipopolysaccharide-binding protein	LBP	P18428	3929	LBP
SL006504	Phosphatidylinositol-glycan-specific phospholipase D	PHLD	P80108	2822	GPLD1
SL004469	Amyloid beta A4 protein	amyloid precursor protein	P05067	351	APP
SL006610	A disintegrin and metalloproteinase with thrombospondin motifs 13	ATS13	Q76LX8	11093	ADAMTS13
SL010189	Integrin beta-3	Integrin beta-3	P05106	3690	ITGB3
SL005797	Polymeric immunoglobulin receptor	PIGR	P01833	5284	PIGR
SL006544	Transforming growth factor-beta-induced protein ig-h3	BGH3	Q15582	7045	TGFBI
SL006108	CD5 antigen-like	CD5L	O43866	922	CD5L
SL004518	Mannan-binding lectin serine protease 2	MASP-2	O00187	10747	MASP2
SL004466	Heparin cofactor 2	Heparin cofactor II	P05546	3053	SERPIND1
SL007930	Complement component C8 beta chain	CO8B	P07358	732	C8B
SL009290	Complement component C8 alpha chain	CO8A	P07357	731	C8A
SL007207	Thrombospondin-4	TSP4	P35443	7060	THBS4
SL000272	Antithrombin-III	Antithrombin III	P01008	462	SERPINC1
SL024562	HLA class I histocompatibility antigen, B-7 alpha chain	1B07	P01889	3106	HLA-B
SL006683	Proteoglycan-4 precursor	PRG4	Q92954	10216	PRG4
SL008224	Histone H4	Histone H4	P62805	121504	H4C1
SL004620	Transforming growth factor beta-1 binding protein 1	TGF-beta1-BP-1	Q14766	4052	LTBP1
SL004876	Kallistatin	Kallistatin	P29622	5267	SERPINA4
SL002705	Thrombospondin-1	Thrombospondin-1	P07996	7057	THBS1
SL006531	Multimerin-1	MMRN1	Q13201	22915	MMRN1
SL000249	Alpha-1-antitrypsin	a1-Antitrypsin	P01009	5265	SERPINA1
SL000252	Alpha-2-macroglobulin	a2-Macroglobulin	P01023	2	A2M
SL004823	Peptidyl-prolyl cis-trans isomerase A	Cyclophilin A	P62937	5478	PPIA
SL000541	Plasminogen	Plasminogen	P00747	5340	PLG
SL000545	Plasma kallikrein	Prekallikrein	P03952	3818	KLKB1
SL005493	Serum paraoxonase/arylesterase 1	paraoxonase 1	P27169	5444	PON1
SL000572	Serum amyloid A-1 protein	SAA	P0DJI8	6288	SAA1
SL001896	Clusterin	Clusterin	P10909	1191	CLU
SL004739	Inter-alpha-trypsin inhibitor heavy chain H4	ITI heavy chain H4	Q14624	3700	ITIH4
SL002823	L-Selectin	sL-Selectin	P14151	6402	SELL
SL000622	Coagulation Factor V	Coagulation Factor V	P12259	2153	F5
SL006522	Galectin-3-binding protein	LG3BP	Q08380	3959	LGALS3BP
SL005846	Moesin	Moesin	P26038	4478	MSN
SL003440	Platelet-activating factor acetylhydrolase	PAFAH	Q13093	7941	PLA2G7
SL004477	Protein S100-A9	calgranulin B	P06702	6280	S100A9
SL002086	Ficolin-3	Ficolin-3	O75636	8547	FCN3
SL004514	N-acetylmuramoyl-L-alanine amidase	PGRP-L	Q96PD5	114770	PGLYRP2
SL005005	Tenascin-X	Tenascin-X	P22105	7148	TNXB
SL005688	14-3-3 protein zeta/delta	14-3-3 protein zeta/delta	P63104	7534	YWHAZ
SL017429	Carboxypeptidase N subunit 2	CPN2	P22792	1370	CPN2
SL005608	Insulin-like growth factor-binding protein complex acid labile subunit	IGFALS	P35858	3483	IGFALS
SL002902	Cholesteryl ester transfer protein	CETP	P11597	1071	CETP
SL018083	Carboxypeptidase N catalytic chain	CBPN	P15169	1369	CPN1
SL006517	Inter-alpha-trypsin inhibitor heavy chain H3	ITIH3	Q06033	3699	ITIH3
SL017189	Kininogen-1	Kininogen, HMW	P01042	3827	KNG1
SL004829	Protein S100-A7	S100A7	P31151	6278	S100A7
SL002530	Cartilage oligomeric matrix protein	COMP	P49747	1311	COMP
SL008866	Erythrocyte band 7 integral membrane protein	STOM	P27105	2040	STOM
SL026014	Transferrin receptor protein 1:Extracellular domain	TR:ECD	P02786	7037	TFRC
SL004711	Inter-alpha-trypsin inhibitor heavy chain H2	ITI heavy chain H2	P19823	3698	ITIH2
