# Supplementary material for: Combined multi-omics and multi-spectral profiling of plasma extracellular vesicles reveals liquid biopsy biomarkers for glioma diagnosis
Source: Cell Rep Med. 2026 Apr 17;7(5):102744. doi: 10.1016/j.xcrm.2026.102744 (PMC13198237; doi:10.1016/j.xcrm.2026.102744)
Supplement: Table S4. Summary of the targets of the SOMAmers used within the custom 100-marker panel, related to STAR methods [file mmc5.xlsx]

## Sheet: Spectral assignments
Technique	Peak	Assignment
Attenuated total reflection Fourier transform infrared spectroscopy	1133 cm-1 / 1134 cm-1	Nucleic Acids (DNA/RNA)
	1240 cm-1	Nucleic Acids (DNA/RNA); Lipids/Proteins (C-O stretching)
	1263 cm-1 / 1265 cm-1 / 1285 cm-1	Proteins (Amide III)
	1453 cm-1	Proteins (CH3 bending)
	1797 cm-1	Lipids (C=C stretching)
	3016 cm-1	Lipids (CH deformation)
	3500 cm-1	O-H stretching
Raman spectroscopy	677 cm-1 / 682 cm-1 / 685 cm-1	Nucleic Acids (DNA/RNA)
	789 cm-1	DNA
	913 cm-1	DNA
	1507 cm-1 / 1529 cm-1	Proteins (Amide II)
	1642 cm-1 / 1643 cm-1 / 1645 cm-1	Proteins (Amide I)
