# Supplementary material for: Combined multi-omics and multi-spectral profiling of plasma extracellular vesicles reveals liquid biopsy biomarkers for glioma diagnosis
Source: Cell Rep Med. 2026 Apr 17;7(5):102744. doi: 10.1016/j.xcrm.2026.102744 (PMC13198237; doi:10.1016/j.xcrm.2026.102744)
Supplement: Table S5. Summary of the identified differentially abundant proteins between glioma patients’ plasma sEVs and healthy volunteers’ plasma sEVs in the training cohort (adjusted p < 0.05), related to Figure 4 [file mmc6.xlsx]

## Sheet: Test DA Proteins
Cohort		Test
Protein	Gene name or Accession	Unique peptides	Mean Healthy	Mean Glioma	log2 Fold Change	q-value	Change
Complement component 8, beta polypeptide	C8B	16	1104459	298782	-1.886	4.12e-12	Downregulated
Cartilage oligomeric matrix protein	COMP	9	778592	278985	-1.481	4.12e-12	Downregulated
N-acetylmuramoyl-L-alanine amidase	PGLYRP2	7	747398	295075	-1.341	4.12e-12	Downregulated
Thrombospondin-4	THBS4	4	534691	238887	-1.162	1.94e-10	Downregulated
Lipopolysaccharide-binding protein	LBP	11	244785	743399	1.603	6.76e-10	Upregulated
IgGFc-binding protein	FCGBP	45	25025706	10299895	-1.281	7.33e-10	Downregulated
Angiopoietin-like 6	ANGPTL6	4	394867	175638	-1.169	4.22e-09	Downregulated
Complement component C7	C7	19	2157438	745664	-1.533	7.57e-09	Downregulated
Lectin galactoside-binding soluble 3 binding protein isoform 1 (Fragment)	LGALS3BP	24	101162582	44462156	-1.186	8.52e-09	Downregulated
Uncharacterized protein (Fragment)	Q8TBN2	1	295014	145761	-1.017	1.55e-08	Downregulated
Complement component C8 gamma chain	C8G	8	1554873	717464	-1.116	1.55e-08	Downregulated
Fibulin-1	FBLN1	4	513760	271152	-0.922	1.55e-08	Downregulated
Fibulin-1	FBLN2	3	860906	428020	-1.008	1.55e-08	Downregulated
Thrombospondin-1	THBS1	49	1891151	9668407	2.354	1.99e-08	Upregulated
Complement component C8 alpha chain	C8A	12	1204625	546653	-1.14	1.23e-07	Downregulated
Afamin	AFM	7	4019157	2621663	-0.616	1.04e-06	Downregulated
Complement component C6	C6	4	1752513	1096658	-0.676	1.23e-06	Downregulated
Coagulation factor VIII	F8	3	33958	110623	1.704	1.36e-06	Upregulated
Histidine-rich glycoprotein	HRG	1	1864059	1245769	-0.581	2.65e-06	Downregulated
Plexin domain-containing protein 2	PLXDC2	2	155480	80101	-0.957	2.66e-06	Downregulated
cDNA FLJ51655, highly similar to Actin-like protein 2	B4DWQ5	1	920963	438449	-1.071	2.66e-06	Downregulated
cDNA, FLJ93914, highly similar to Homo sapiens histidine-rich glycoprotein (HRG), mRNA	B2R8I2 / Q68DR3	3	2175371	1416830	-0.619	4.71e-06	Downregulated
Reelin	RELN	9	142433	58384	-1.287	6.03e-06	Downregulated
Beta-Ala-His dipeptidase	CNDP1	12	1636648	767111	-1.093	6.03e-06	Downregulated
Sushi, von Willebrand factor type A, EGF and pentraxin domain-containing protein 1	SVEP1	6	130093	56183	-1.211	6.18e-06	Downregulated
Multimerin-1	MMRN1	28	779055	2562130	1.718	7.23e-06	Upregulated
NEDD4-binding protein 2 (Fragment)	N4BP2	1	1386135	835620	-0.73	8.92e-06	Downregulated
cDNA FLJ78071, highly similar to Human MHC class III complement component C6 mRNA	A8K8Z4	1	872689	564907	-0.627	1.18e-05	Downregulated
Uncharacterized protein	Q6DHW4	1	1000301	477364	-1.067	1.62e-05	Downregulated
Uncharacterized protein	Q7Z2U7	2	1545118	843690	-0.873	1.66e-05	Downregulated
Fibrillin-1	FBN1	1	40082	11935	-1.748	1.69e-05	Downregulated
Soluble scavenger receptor cysteine-rich domain-containing protein SSC5D	SSC5D	17	1453653	599775	-1.277	1.9e-05	Downregulated
Aminoacylase-1 (Fragment)	ACY1	1	172038	256551	0.577	1.95e-05	Upregulated
Complement C1q tumor necrosis factor-related protein 3	C1QTNF3	1	123367	25072	-2.299	2.13e-05	Downregulated
Alpha globin	V9H1D9	1	150001	391777	1.385	2.4e-05	Upregulated
Hemoglobin subunit alpha	HBA2	5	167844668	426974464	1.347	2.4e-05	Upregulated
Hemoglobin subunit beta	HBB	7	90633472	249051449	1.458	2.77e-05	Upregulated
Alpha-1-antitrypsin	SERPINA1	1	4794156	3025818	-0.664	2.92e-05	Downregulated
Alpha-1-antitrypsin	SERPINA1	3	52202783	32947641	-0.664	2.92e-05	Downregulated
IBM-A3 heavy chain variable region (Fragment)	A0A0X9UWM4	3	3468238	2378471	-0.544	3.01e-05	Downregulated
Hepatocyte growth factor activator	HGFAC	4	268308	89273	-1.588	3.01e-05	Downregulated
Anion exchange protein	SLC4A1	26	261633	3953497	3.918	3.03e-05	Upregulated
Immunoglobulin heavy constant gamma 2	IGHG2	1	24061894	938290	-4.681	3.11e-05	Downregulated
Myosin-reactive immunoglobulin heavy chain variable region (Fragment)	Q9UL90 / A0A0J9YY99 / Q0ZCG5 / A2J1N3 / A2N192 / A0A1C9J6R2	2	1080642	259104	-2.06	3.46e-05	Downregulated
Serum amyloid A-1 protein	SAA1	2	1160347	8092927	2.802	3.51e-05	Upregulated
Immunoglobulin alpha-2 heavy chain	IGA2	4	7599451	3564815	-1.092	3.73e-05	Downregulated
Mediator of RNA polymerase II transcription subunit 16 (Fragment)	MED16	1	1058537	587512	-0.849	4.25e-05	Downregulated
IBM-B2 light chain variable region (Fragment)	A0A0X9V9D6	2	109394	34542	-1.663	4.77e-05	Downregulated
Platelet factor 4	PF4	4	387629	1040235	1.424	5.31e-05	Upregulated
Hemoglobin subunit delta	HBD	4	1339024	3527287	1.397	7.69e-05	Upregulated
Transforming growth factor, beta 1 (Camurati-Engelmann disease)	TGFB1	3	22642	44789	0.984	7.95e-05	Upregulated
cDNA FLJ90170 fis, clone MAMMA1000370, highly similar to Ig alpha-1 chain C region	Q8NCL6	1	1194797	827045	-0.531	8.11e-05	Downregulated
Testicular tissue protein Li 58	A0A140VJI4	1	27990	8855	-1.66	8.45e-05	Downregulated
Apolipoprotein A-IV	APOA4	41	3656267	6826353	0.901	8.84e-05	Upregulated
Ficolin-2	FCN2	9	1997818	3734158	0.902	0.000116	Upregulated
Coagulation factor XI (Fragment)	F11	1	485369	297837	-0.705	0.000122	Downregulated
Uncharacterized protein DKFZp686M0562 (Fragment)	DKFZp686M0562	2	290317	109065	-1.412	0.00013	Downregulated
Milk fat globule-EGF factor 8 protein	MFGE8	1	24928	4043	-2.624	0.000154	Downregulated
IgG H chain	S6C4S0	1	87056	33231	-1.389	0.000166	Downregulated
IgG H chain	S6BGD4	1	2613086	1427855	-0.872	0.000192	Downregulated
AP-2 complex subunit alpha-1	AP2A1	1	192856	59906	-1.687	0.000194	Downregulated
Ig heavy chain variable region (Fragment)	A0A068LKQ2	1	1725962	1021164	-0.757	0.000223	Downregulated
Coiled-coil domain-containing protein 40	CCDC40	1	295940	527540	0.834	0.000239	Upregulated
Protein VAC14 homolog	VAC14	1	959	134143	7.129	0.000258	Upregulated
Apolipoprotein C-III	APOC3	8	65152563	123651037	0.924	0.000283	Upregulated
cDNA FLJ41981 fis, clone SMINT2011888, highly similar to Protein Tro alpha1 H,myeloma	Q6ZVX0 / A0A0G2JMB2	2	403348	251786	-0.68	0.000306	Downregulated
Insulin-like growth factor-binding protein complex acid labile subunit	IGFALS	9	388398	579117	0.576	0.00031	Upregulated
IGK@ protein	IGK@	1	1563243	1084130	-0.528	0.000341	Downregulated
Coagulation factor XIII B chain	F13B	19	1890935	2684708	0.506	0.000358	Upregulated
Serum amyloid A-2 protein	SAA2	2	179577	1635706	3.187	0.000391	Upregulated
Alpha-2-macroglobulin	A2M	134	1095568767	815155329	-0.427	0.00041	Downregulated
Transferrin receptor protein 1	TFRC	11	164295	112270	-0.549	0.000434	Downregulated
Carbonic anhydrase 1	CA1	8	96795	309529	1.677	0.00045	Upregulated
Complement factor I	CFI	10	437892	1355946	1.631	0.000488	Upregulated
SPARC	SPARC	1	7216	27634	1.937	0.000499	Upregulated
Solute carrier family 2 (Facilitated glucose transporter), member 1	SLC2A1	6	80840	489177	2.597	0.000503	Upregulated
Alpha-1-acid glycoprotein 2	ORM2	10	5346219	2924066	-0.871	0.000511	Downregulated
Peroxiredoxin 2	PRDX2	5	14654	88842	2.6	0.000537	Upregulated
cDNA FLJ75416, highly similar to Homo sapiens complement factor H (CFH), mRNA	A8K5T0	1	1508442	742428	-1.023	0.000607	Downregulated
Complement component 1, q subcomponent, A chain	C1QA	6	10151051	5405856	-0.909	0.000641	Downregulated
Transmembrane protein 200C	TMEM200C	1	281464	116659	-1.271	0.000653	Downregulated
Transitional endoplasmic reticulum ATPase	VCP	10	301166	178516	-0.755	0.000653	Downregulated
Proteoglycan 1, secretory granule	PRG1	2	377694	541288	0.519	0.000656	Upregulated
Myosin-reactive immunoglobulin heavy chain variable region (Fragment)	Q9UL72	1	389614	67792	-2.523	0.000661	Downregulated
Leukocyte elastase inhibitor	SERPINB1	1	15586	14307	-0.124	0.000764	Downregulated
Collectin sub-family member 10 (C-type lectin)	COLEC10	4	187113	98643	-0.924	0.0008	Downregulated
Keratin, type I cytoskeletal 10	KRT10	22	11593033	18184779	0.649	0.00081	Upregulated
Latent-transforming growth factor beta-binding protein 1	LTBP1	9	206092	548312	1.412	0.000814	Upregulated
Testicular secretory protein Li 24	A0A140VK24 / J3QSE5 / I3L1Q6	4	385361	685109	0.83	0.000814	Upregulated
Prolow-density lipoprotein receptor-related protein 1	LRP1	16	279809	203788	-0.457	0.000829	Downregulated
VK3 protein (Fragment)	VK3	1	216025	66483	-1.7	0.000912	Downregulated
cDNA FLJ54500, highly similar to Protein piccolo (Fragment)	B4DM68 / PCLO	1	95709	45402	-1.076	0.000914	Downregulated
Poly [ADP-ribose] polymerase	PARP1	1	205096	68957	-1.573	0.000938	Downregulated
GCT-A4 light chain variable region (Fragment)	A0A0X9T7V9 / A0A075B6H7	1	427362	271465	-0.655	0.000985	Downregulated
Uncharacterized protein DKFZp686K04218 (Fragment)	DKFZp686K04218	1	1537295	919648	-0.741	0.00102	Downregulated
Immunoglobulin heavy variable 3-72	IGHV3-72	4	2869740	1739665	-0.722	0.00116	Downregulated
Titin GN	TTN	3	10597	19236	0.86	0.00129	Upregulated
Ficolin-3	FCN3	14	28332329	16438302	-0.785	0.00133	Downregulated
Complement component 1, q subcomponent, B chain	C1QB	10	44346527	22090106	-1.005	0.00133	Downregulated
Phospholipid transfer protein	PLTP	3	215635	142761	-0.595	0.00136	Downregulated
Phosphatidylinositol-glycan-specific phospholipase D	GPLD1	18	2211382	3360426	0.604	0.00137	Upregulated
Immunoglobulin kappa variable 3D-20	IGKV3D-20	2	3471823	2088116	-0.733	0.00147	Downregulated
Serum amyloid A protein	SAA1	1	2232819	11523284	2.368	0.0016	Upregulated
Uncharacterized protein	Q8NEJ1	2	1575607	821373	-0.94	0.00163	Downregulated
Keratin, type II cytoskeletal 1	KRT1	1	1962178	2920535	0.574	0.00165	Upregulated
Peptidase inhibitor 16	PI16	1	124909	50229	-1.314	0.00165	Downregulated
Rheumatoid factor RF-IP12 (Fragment)	A2J1M8	1	1422444	887907	-0.68	0.00169	Downregulated
Lipoprotein B (Fragment)	APOB	2	4466183	9426943	1.078	0.00178	Upregulated
Probable ubiquitin carboxyl-terminal hydrolase FAF-Y	USP9Y	1	654449	313673	-1.061	0.00178	Downregulated
Immunoglobulin heavy variable 3-64	IGHV3-64	1	139864	34585	-2.016	0.00182	Downregulated
Protein 4.1 (Fragment)	EPB41	3	41921	140442	1.744	0.00182	Upregulated
Anti-mucin1 light chain variable region (Fragment)	A2JA16	2	230763	92542	-1.318	0.00182	Downregulated
IBM-A1 heavy chain variable region (Fragment)	A0A120HF66	1	7098641	5219582	-0.444	0.00182	Downregulated
IGH@ protein	IGH@	1	595890	280683	-1.086	0.00183	Downregulated
MHC class I antigen (Fragment)	HLA-B	3	127898	53830	-1.249	0.00188	Downregulated
Dual specificity mitogen-activated protein kinase kinase 7	MAP2K7	1	7103124	5278407	-0.428	0.00188	Downregulated
cDNA FLJ41552 fis, clone COLON2004478, highly similar to Protein Tro alpha1 H,myeloma	Q6ZW64 / Q96DK0	1	1083559	511538	-1.083	0.00188	Downregulated
MS-A2 light chain variable region (Fragment)	A0A0X9V981	1	913214	218474	-2.063	0.00188	Downregulated
IBM-B2 heavy chain variable region (Fragment)	A0A125QYY9	1	3759518	2813378	-0.418	0.00199	Downregulated
Hemoglobin delta-beta fusion protein (Fragment)	HBD/HBB	1	60165	133284	1.147	0.00199	Upregulated
Lumican	LUM	3	124895	65594	-0.929	0.00227	Downregulated
Complement component 1, q subcomponent, C chain	C1QC	7	54416202	27091076	-1.006	0.00227	Downregulated
Testicular tissue protein Li 227	A0A140VK00 / C9JEV0 / A0JLQ0	9	281889	468224	0.732	0.00236	Upregulated
SARS protein	SARS	1	73611	14754	-2.319	0.00252	Downregulated
Immunglobulin heavy chain variable region (Fragment)	Q0ZCH9	2	388998	267174	-0.542	0.00265	Downregulated
Transforming growth factor beta-induced 68kDa isoform 1 (Fragment)	TGFBI	3	39526	28150	-0.49	0.00276	Downregulated
Angiotensinogen	AGT	12	5870037	3531534	-0.733	0.00311	Downregulated
Carboxypeptidase N catalytic chain	CPN1	10	2620553	2144899	-0.289	0.00314	Downregulated
WAP, Kazal, immunoglobulin, Kunitz and NTR domain-containing protein 1	WFIKKN1	1	2113831	1626549	-0.378	0.00316	Downregulated
MS-C1 heavy chain variable region (Fragment)	A0A125U0U7	1	1353953	1027300	-0.398	0.00317	Downregulated
cDNA FLJ51597, highly similar to C4b-binding protein alpha chain	B4E1D8 / A6PVY5 / F2Z2V7	2	297817918	227687511	-0.387	0.00322	Downregulated
Carboxypeptidase E	CPE	1	1227048	983953	-0.319	0.00327	Downregulated
Hyaluronan-binding protein 2	HABP2	3	56230	109747	0.965	0.00329	Upregulated
Immunoglobulin heavy variable 6-1	IGHV6-1	1	189518	351888	0.893	0.00338	Upregulated
Mannan-binding lectin serine protease 1	MASP1	4	491646	359458	-0.452	0.00345	Downregulated
Secreted phosphoprotein 24	SPP2	1	330268	102411	-1.689	0.00359	Downregulated
Heavy chain Fab (Fragment)	A2NYU7	1	18398	13156	-0.484	0.00361	Downregulated
Apolipoprotein(a)	LPA	53	22425338	13523224	-0.73	0.00361	Downregulated
VH4 heavy chain variable region (Fragment)	IGM	1	2216472	1330980	-0.736	0.00361	Downregulated
Complement C1s subcomponent	C1S	21	4356876	7425729	0.769	0.00363	Upregulated
Apolipoprotein E isoform 1 (Fragment)	APOE	15	56060043	73140941	0.384	0.00366	Upregulated
Tenascin-X	TNXB	2	51823	30955	-0.743	0.00371	Downregulated
Immunoglobulin heavy variable 1-45	IGHV1-45	1	345203	176563	-0.967	0.00371	Downregulated
Myosin-reactive immunoglobulin heavy chain variable region (Fragment)	Q9UL84	2	422170	299690	-0.494	0.00388	Downregulated
Myosin-reactive immunoglobulin light chain variable region (Fragment)	Q9UL82	1	1076077	768594	-0.485	0.00409	Downregulated
V2-19 protein (Fragment)	V2-19	1	479292	365199	-0.392	0.00423	Downregulated
Keratin, type II cytoskeletal 3	KRT3	2	41300	86769	1.071	0.00425	Upregulated
Selenoprotein P (Fragment)	SELENOP	3	369616	280841	-0.396	0.00431	Downregulated
MS-A4 light chain variable region (Fragment)	A0A125U0U6 / A0A0X9T7P6	1	427499	66465	-2.685	0.00431	Downregulated
Podocalyxin	PODXL	1	671534	492180	-0.448	0.0044	Downregulated
Keratin, type I cytoskeletal 9	KRT9	33	8856377	13753534	0.635	0.00443	Upregulated
Hemopexin	HPX	20	13523983	18386084	0.443	0.00448	Upregulated
Neural cell adhesion molecule L1-like protein	CHL1	1	23439	20382	-0.202	0.00448	Downregulated
Neuroblast differentiation-associated protein AHNAK	AHNAK	1	530944	368094	-0.528	0.00454	Downregulated
Alpha-actinin-4	ACTN4	1	4631	14087	1.605	0.0047	Upregulated
KIAA0368	KIAA0368	1	3654955	2668755	-0.454	0.00498	Downregulated
Complement C2	C2	1	11202	3152	-1.83	0.00498	Downregulated
ADP-ribosylation factor-like protein 4D	ARL4D	1	30718	15822	-0.957	0.005	Downregulated
Uncharacterized protein DKFZp686N02209	DKFZp686N02209	1	1191528	528414	-1.173	0.00506	Downregulated
Anti-staphylococcal enterotoxin D heavy chain variable region (Fragment)	A0A1L2BU33	1	988769	746060	-0.406	0.00506	Downregulated
Mannan-binding lectin serine protease 2	MASP2	4	555293	709839	0.354	0.00552	Upregulated
Complement component 9	C9	14	3530086	2468843	-0.516	0.00554	Downregulated
Plasma protease C1 inhibitor	SERPING1	22	23423977	29665355	0.341	0.00554	Upregulated
Ig heavy chain variable region (Fragment)	A0A068LRW6	1	1320877	531632	-1.313	0.00558	Downregulated
Rho GTPase-activating protein 23 (Fragment)	ARHGAP23	1	1153458	808423	-0.513	0.00558	Downregulated
Cingulin-like protein 1	CGNL1	1	75700	46341	-0.708	0.00584	Downregulated
Serpin peptidase inhibitor, clade A (Alpha-1 antiproteinase, antitrypsin), member 3	SERPINA3	14	3677131	4994643	0.442	0.00623	Upregulated
N90-VRC38.12 heavy chain variable region (Fragment)	A0A1W6IYK8	1	242100	85301	-1.505	0.00648	Downregulated
Tyrosine-protein kinase Fyn	FYN	1	23684	10028	-1.24	0.00655	Downregulated
Phosphoglycerate mutase	BPGM	1	7930	5164	-0.619	0.00655	Downregulated
cDNA FLJ46519 fis, clone THYMU3033649, highly similar to T-cell surface glycoprotein CD3 zeta chain	Q6KAV0	1	35003	30849	-0.182	0.00679	Downregulated
Glutathione peroxidase	GPX3	2	57787	66099	0.194	0.00742	Upregulated
Rheumatoid factor G9 light chain (Fragment)	V-lambda-3	1	473881	304148	-0.64	0.00749	Downregulated
HRV Fab 027-VL (Fragment)	A2IPI6	1	200014	99723	-1.004	0.00761	Downregulated
Serpin peptidase inhibitor, clade A (Alpha-1 antiproteinase, antitrypsin), member 5	SERPINA5	4	37333	28959	-0.366	0.00762	Downregulated
GCT-A3 heavy chain variable region (Fragment)	A0A0X9TD88	1	2213164	1223875	-0.855	0.00775	Downregulated
Microfibrillar protein 2 (Fragment)	Q9NP29	1	253740	177855	-0.513	0.00777	Downregulated
Adenosine deaminase-like	ADAL	1	445411	320221	-0.476	0.00781	Downregulated
ATP-binding cassette, sub-family A (ABC1), member 1	ABCA1	1	120681	46878	-1.364	0.00806	Downregulated
Complement C3	C3	140	130198034	105939648	-0.297	0.00813	Downregulated
Hornerin	HRNR	4	209850	332284	0.663	0.00813	Upregulated
IgG H chain	S6BAM6 / A0A068LL60 / HV169	2	31973	16454	-0.958	0.00813	Downregulated
Collectin-11	COLEC11	7	2532339	1961715	-0.368	0.0086	Downregulated
N90-VRC38.09 heavy chain variable region (Fragment)	A0A1W6IYJ1	1	2553192	2124409	-0.265	0.0086	Downregulated
Protein Niban (Fragment)	FAM129A	1	106567	65493	-0.702	0.00862	Downregulated
Immunoglobulin J chain	JCHAIN	14	49488678	38367765	-0.367	0.00891	Downregulated
Fibrinogen-like protein 1	FGL1	3	85418	65381	-0.386	0.00942	Downregulated
Cryocrystalglobulin CC2 lambda light chain variable region (Fragment)	B1N7B9 / Q8IZD8	1	1143478	904815	-0.338	0.00942	Downregulated
Attractin	ATRN	13	357145	251201	-0.508	0.00965	Downregulated
Epididymis luminal protein 180 (Fragment)	HEL180	1	2053933	1428863	-0.524	0.01	Downregulated
Single chain Fv (Fragment)	Q9HCC1	1	186006	22748	-3.032	0.0101	Downregulated
cDNA FLJ26301 fis, clone DMC07540	Q6ZP85	2	384397	269528	-0.512	0.0101	Downregulated
Enolase 1, (Alpha)	ENO1	6	47047	126113	1.423	0.0101	Upregulated
Inhibin beta E chain	INHBE	2	44605	18118	-1.3	0.0106	Downregulated
VH6DJ protein (Fragment)	VH6DJ	1	8883	10999	0.308	0.0108	Upregulated
Coagulation factor XI	F11	3	9762	29015	1.572	0.0113	Upregulated
MS-D1 light chain variable region (Fragment)	A0A0X9TD47	1	16303696	1342198	-3.603	0.0114	Downregulated
Immunoglobulin heavy variable 1-2	IGHV1-2	4	1730176	1427924	-0.277	0.0114	Downregulated
Transmembrane channel-like protein	TMC8	1	146598	87066	-0.752	0.0117	Downregulated
V-Ki-ras2 Kirsten rat sarcoma viral oncogene homolog	KRAS	1	296	6598	4.477	0.0117	Upregulated
IBM-A2 light chain variable region (Fragment)	A0A0X9T0I7	1	737195	529421	-0.478	0.0117	Downregulated
Immunoglobulin heavy variable 2-70D	IGHV2-70D	3	1503073	942831	-0.673	0.0117	Downregulated
Gelsolin exon 4 (Fragment)	V9H1C1	1	76646	38588	-0.99	0.0119	Downregulated
Complement C4-A	C4A	1	375249	1285939	1.777	0.0123	Upregulated
Vh1-D-J3-region (Fragment)	A2N011	1	65643	19141	-1.778	0.0123	Downregulated
GCT-A1 heavy chain variable region (Fragment)	A0A125U0V2	1	33497	20891	-0.681	0.0128	Downregulated
Inter-alpha-trypsin inhibitor heavy chain H3	ITIH3	16	1357861	1113453	-0.286	0.0131	Downregulated
Amyloid-beta A4 protein	APP	4	63995	113079	0.821	0.014	Upregulated
Keratin, type II cytoskeletal 2 epidermal	KRT2	22	3502170	4633235	0.404	0.0141	Upregulated
Lysozyme C	LYZ	1	21058	28493	0.436	0.0142	Upregulated
Leukocyte surface antigen CD53	CD53	1	10172	13343	0.392	0.0147	Upregulated
MS-C3 light chain variable region (Fragment)	A0A125U0U8	1	9097	2140	-2.088	0.0147	Downregulated
Apolipoprotein C-I	APOC1	7	14373928	19185733	0.417	0.0149	Upregulated
cDNA FLJ56324, highly similar to Hepatocyte growth factor-like protein	B7Z250 / HGFL	1	43034	18152	-1.245	0.0153	Downregulated
Syntaxin-2	STX2	1	77934	45712	-0.77	0.0155	Downregulated
Rheumatoid factor light chain variable region (Fragment)	A2NW98	1	988023	452299	-1.127	0.0157	Downregulated
N90-VRC38.08 heavy chain variable region (Fragment)	A0A1W6IYI5 / A0A1W6IYJ6	1	919349	722723	-0.347	0.0167	Downregulated
Transferrin variant (Fragment)	Q53H26 / TRFE / Q06AH7 / A0A0K0K1H8 / B4DI57 / B4DHZ6 / B4DEX9 / A0PJA6 / C9JVG0	2	22467031	30532948	0.443	0.0168	Upregulated
cDNA FLJ53691, highly similar to Serotransferrin	B4E1B2 / H7C5E8 / F8WCI6 / C9JB55 / F8WC57	2	5993536	8145282	0.443	0.0168	Upregulated
Immunglobulin heavy chain variable region (Fragment)	Q0ZCI6	2	223580	165001	-0.438	0.0168	Downregulated
Complement factor H-related protein 4	CFHR4	4	82642	173693	1.072	0.017	Upregulated
Glyceraldehyde-3-phosphate dehydrogenase	Q2TSD0 / E7EUT5 / Q0QET7 / A4UCT1 / Q5ZEY3 / B4DRV9 / G3PT / Q16768	9	237071	723358	1.609	0.0175	Upregulated
Adiponectin	ADIPOQ	3	1603366	2753422	0.78	0.0176	Upregulated
Protein S100-A9	S100A9	8	314614	1410534	2.165	0.0181	Upregulated
GCT-A2 heavy chain variable region (Fragment)	A0A125U0V4	1	181471	105918	-0.777	0.0182	Downregulated
IgG H chain	S6C4R2	1	16105	132853	3.044	0.0185	Upregulated
Zinc finger protein 621	ZNF621	1	37705	23723	-0.668	0.0188	Downregulated
Aminopeptidase (Fragment)	Q59E93 / B4DV63 / B4DP01 / H0YKT6 / H0YLZ8 / H0YMC1	14	222081	600918	1.436	0.0193	Upregulated
Coagulation factor V (Fragment)	Q2HZZ0	1	29817	65030	1.125	0.0193	Upregulated
Coagulation factor XIII A chain	F13A1	13	1480830	1785475	0.27	0.0195	Upregulated
Ig heavy chain variable region (Fragment)	A0A068LKR7	1	230925	152464	-0.599	0.0196	Downregulated
Protein S100-A7	S100A7	2	124555	13614	-3.194	0.0196	Downregulated
Protein AMBP	AMBP	16	9078323	7585767	-0.259	0.0199	Downregulated
Complement C5	C5	51	2709890	2006624	-0.433	0.0201	Downregulated
Keratin, type I cytoskeletal 14	KRT14	9	1607515	1576273	-0.028	0.0201	Downregulated
Ankyrin-1	ANK1	10	11453	85850	2.906	0.0204	Upregulated
Collagen alpha-3(VI) chain	COL6A3	6	43203	32535	-0.409	0.0207	Downregulated
GCT-A4 heavy chain variable region (Fragment)	A0A0X9USM3 / S4R460 / A0A1W6IYJ3	2	130961	83205	-0.654	0.0209	Downregulated
Integrin beta-1	ITGB1	2	159212	90519	-0.815	0.0209	Downregulated
Coagulation factor XII	F12	4	243838	413925	0.763	0.0213	Upregulated
Collagen alpha-1(XVIII) chain	COL18A1	1	42254	62275	0.56	0.0219	Upregulated
Beta-2-glycoprotein 1	APOH	16	4672458	9799088	1.068	0.0227	Upregulated
Guanine nucleotide-binding protein G(i) subunit alpha-1	GNAI1	3	18480	79889	2.112	0.0229	Upregulated
Stomatin	STOM	14	247130	2493485	3.335	0.0232	Upregulated
Rheumatoid factor RF-ET10 (Fragment)	A2J1N7	2	1003366	746653	-0.426	0.0232	Downregulated
Uncharacterized protein	DKFZp686I15212	10	51855929	37684825	-0.461	0.0233	Downregulated
cDNA FLJ53025, highly similar to Complement C4-B	B7Z1F8	1	366421	134562	-1.445	0.0243	Downregulated
Rho-related GTP-binding protein RhoG	RHOG	1	7647	17911	1.228	0.0248	Upregulated
V2-14 protein (Fragment)	V2-14	1	212834	79808	-1.415	0.0249	Downregulated
Serum paraoxonase/arylesterase 1	PON1	18	24828464	30202450	0.283	0.0251	Upregulated
NADH-ubiquinone oxidoreductase chain 5	ND5	2	10864364	9338699	-0.218	0.0252	Downregulated
cDNA FLJ13907 fis, clone Y79AA1000033, highly similar to Caspase recruitment domain-containing protein 4	B3KN80	1	49667	4673	-3.41	0.0262	Downregulated
Bone marrow proteoglycan	PRG2	2	45398	31415	-0.531	0.0264	Downregulated
Coagulation factor V	F5	55	4831218	6651482	0.461	0.0264	Upregulated
IGH@ protein	IGH@	4	1608508	1570291	-0.035	0.0272	Downregulated
cDNA FLJ90602 fis, clone PLACE1001464, highly similar to 5'-nucleotidase	B3KQK1	1	32098	118800	1.888	0.0273	Upregulated
cDNA FLJ40332 fis, clone TESTI2031760	Q8N7U5	1	965449	438987	-1.137	0.0277	Downregulated
Syndecan binding protein (Syntenin)	SDCBP	2	30804	19828	-0.636	0.0277	Downregulated
Polymeric immunoglobulin receptor	PIGR	17	7161273	4929210	-0.539	0.029	Downregulated
Actin, aortic smooth muscle	ACTA2	1	200972	232281	0.209	0.0292	Upregulated
Cryocrystalglobulin CC1 kappa light chain variable region (Fragment)	B1N7B8	2	2063855	1200242	-0.782	0.0293	Downregulated
Uncharacterized protein DKFZp686M08189	DKFZp686M08189	1	59566	19301	-1.626	0.0298	Downregulated
Immunoblobulin light chain (Fragment)	Q0KKI6	3	114085	81226	-0.49	0.0312	Downregulated
cDNA FLJ14022 fis, clone HEMBA1003538, weakly similar to COMPLEMENT C1R COMPONENT (EC 3.4.21.41)	Q9H804	1	83418	72950	-0.193	0.0312	Downregulated
Protein FAM228B	FAM228B	1	174672	160268	-0.124	0.0312	Downregulated
Myosin-reactive immunoglobulin light chain variable region (Fragment)	Q9UL78 / A2NB46 / G3GAU4	2	91195619	75487277	-0.273	0.0318	Downregulated
Ras-related C3 botulinum toxin substrate 2 (Rho family, small GTP binding protein Rac2)	RAC2	4	19276	57024	1.565	0.0318	Upregulated
Rheumatoid factor RF-ET9	A2J1N6 / A0A193CHR7 / A0A193CHR3	1	1731725	1688091	-0.037	0.0324	Downregulated
APOL1 protein (Fragment)	APOL1	1	1127	16177	3.844	0.0325	Upregulated
FLJ00382 protein (Fragment)	FLJ00382	1	111090	44921	-1.306	0.0327	Downregulated
VH6DJ protein (Fragment)	VH6DJ	1	105165	123245	0.229	0.0328	Upregulated
Thyroxine-binding globulin	SERPINA7	2	43534	12381	-1.814	0.0346	Downregulated
Ribosomal protein S6 kinase delta-1	RPS6KC1	1	78391	86868	0.148	0.0348	Upregulated
Laminin subunit beta-1	LAMB1	2	25185	12675	-0.991	0.0352	Downregulated
Cartilage acidic protein 1	CRTAC1	3	52083	32525	-0.679	0.0353	Downregulated
Heparin cofactor 2	SERPIND1	15	1417483	1335396	-0.086	0.0353	Downregulated
GCT-A6 heavy chain variable region (Fragment)	A0A109PVK5	1	1298202	913356	-0.507	0.0353	Downregulated
Fibrinogen beta chain	FGB	66	1559617498	1731308215	0.151	0.0367	Upregulated
N90-VRC38.04 heavy chain variable region (Fragment)	A0A1W6IYI9 / A0A1W6IYJ2 / A0A1W6IYJ5	2	239278	144822	-0.724	0.0372	Downregulated
Clusterin	CLU	30	128986525	148712722	0.205	0.0374	Upregulated
Immunoglobulin lambda variable 7-43	IGLV7-43	1	3428	19250	2.489	0.0381	Upregulated
N90-VRC38.10 heavy chain variable region (Fragment)	A0A1W6IYI8	2	232230	426353	0.876	0.0384	Upregulated
von Willebrand factor	VWF	2	17197459	27533770	0.679	0.0391	Upregulated
von Willebrand factor	VWF	8	14233312	22788060	0.679	0.0391	Upregulated
MS-F1 light chain variable region (Fragment)	A0A0X9V9B3	3	2034678	1679707	-0.277	0.0396	Downregulated
Immunoglobulin heavy variable 3-64D	IGHV3-64D	1	466279	374416	-0.317	0.0397	Downregulated
Laminin, gamma 1 (Formerly LAMB2)	LAMC1	3	37741	14926	-1.338	0.0397	Downregulated
GCT-A5 heavy chain variable region (Fragment)	A0A0X9T0H6	1	726152	651104	-0.157	0.0405	Downregulated
Neutrophil elastase	ELANE	1	45	8832	7.628	0.0427	Upregulated
Serum paraoxonase/lactonase 3	PON3	1	102644	117813	0.199	0.0432	Upregulated
Immunoglobulin heavy variable 3-49	IGHV3-49	5	2646156	2007284	-0.399	0.0443	Downregulated
Histone H2B	HIST1H2BD	4	142202	294174	1.049	0.0443	Upregulated
Proteasome subunit beta	A0A140VK46	1	4840	5023	0.053	0.0456	Upregulated
Immunoglobulin heavy constant delta	IGHD	2	29913	152567	2.351	0.0457	Upregulated
Cerebral cavernous malformations 2 protein-like	CCM2L	1	177455	263775	0.572	0.0457	Upregulated
cDNA FLJ26936 fis, clone RCT06808	Q6ZNX5	1	34185	34553	0.015	0.0458	Upregulated
APOC4-APOC2 readthrough (NMD candidate)	APOC4-APOC2	5	6501676	10036322	0.626	0.0459	Upregulated
ADP-ribosylation factor GTPase-activating protein 1	ARFGAP1	1	181341	249745	0.462	0.0461	Upregulated
IgG L chain	S6B294	1	1713402	1588103	-0.11	0.0463	Downregulated
Proteoglycan 4	PRG4	36	26464028	37926727	0.519	0.0468	Upregulated
cDNA FLJ36533 fis, clone TRACH2004428, highly similar to Lactotransferrin (EC 3.4.21.-) (Fragment)	B3KSL2	1	3580	32241	3.171	0.0469	Upregulated
Immunoglobulin heavy chain variant (Fragment)	Q9NPP6 / A0A068LKQ8	1	1393124	1179327	-0.24	0.0471	Downregulated
Complement C1r subcomponent-like protein	C1RL	1	1522647	1780148	0.225	0.0479	Upregulated
Apolipoprotein A-V	APOA5	2	61029	64158	0.072	0.0481	Upregulated
