# Supplementary material for: Combined multi-omics and multi-spectral profiling of plasma extracellular vesicles reveals liquid biopsy biomarkers for glioma diagnosis
Source: Cell Rep Med. 2026 Apr 17;7(5):102744. doi: 10.1016/j.xcrm.2026.102744 (PMC13198237; doi:10.1016/j.xcrm.2026.102744)
Supplement: Table S6. Summary of the 502 proteins present in at least 67% of samples within the validation cohort following removal or common contaminant proteins (keratins, immunoglobulin variants, apolipoproteins, and albumin), related to Figure 4 [file mmc7.xlsx]

## Sheet: Validation Cohort
Cohort		Validation
Protein	Genes	Mean Control	Mean Glioma	Mean Non-glioma Brain	Log2 fold change	Change
14-3-3 protein beta/alpha	YWHAB	7.8727e+07	5.93356e+07	5.49744e+07	-0.40796	Downregulated
14-3-3 protein epsilon	YWHAE	9.46428e+07	5.52722e+07	6.07066e+07	-0.775938	Downregulated
14-3-3 protein eta	YWHAH	9.62132e+07	8.2587e+07	5.71662e+07	-0.220321	Downregulated
14-3-3 protein gamma	YWHAG	5.46516e+07	42371887	4.30587e+07	-0.367157	Downregulated
14-3-3 protein theta	YWHAQ	7.34166e+07	5.03102e+07	5.28163e+07	-0.545255	Downregulated
14-3-3 protein zeta/delta	YWHAZ	1001296750	564074900	433558790	-0.827911	Downregulated
2',3'-cyclic-nucleotide 3'-phosphodiesterase	CNP	5.43786e+06	6.19531e+06	7.89713e+06	0.188138	Upregulated
6-phosphogluconate dehydrogenase, decarboxylating	PGD	12558480	1.65374e+07	1.52556e+07	0.39707	Upregulated
A disintegrin and metalloproteinase with thrombospondin motifs 13	ADAMTS13	8.99506e+06	1.09396e+07	1.09701e+07	0.28236	Upregulated
Abl interactor 1	ABI1	2.08553e+07	2.75889e+07	2.29328e+07	0.403671	Upregulated
Actin, alpha skeletal muscle	ACTA1	3.48778e+09	2.68214e+09	2949197345	-0.378927	Downregulated
Actin, cytoplasmic 2	ACTG1	3.05683e+09	2.01121e+09	1755759245	-0.60397	Downregulated
Actin-binding protein WASF2	WASF2	10192462	1.43919e+07	1.09414e+07	0.497753	Upregulated
Actin-related protein 2	ACTR2	2.6384e+07	2.83594e+07	2.61887e+07	0.104165	Upregulated
Actin-related protein 2/3 complex subunit 1B	ARPC1B	3.30291e+07	4.01446e+07	3.86236e+07	0.281469	Upregulated
Actin-related protein 2/3 complex subunit 2	ARPC2	3.13504e+07	3.70508e+07	34773780	0.241022	Upregulated
Actin-related protein 2/3 complex subunit 3	ARPC3	7.45023e+06	6.47771e+06	5.85215e+06	-0.201802	Downregulated
Actin-related protein 2/3 complex subunit 4	ARPC4	4.46086e+07	3.9432e+07	4.13528e+07	-0.177953	Downregulated
Actin-related protein 3	ACTR3	2.68051e+07	3.07241e+07	3.20549e+07	0.196863	Upregulated
Adenylate kinase isoenzyme 1	AK1	3.73428e+06	3.9569e+06	3.88282e+06	0.0835406	Upregulated
Adipocyte plasma membrane-associated protein	APMAP	52096168	125618975	8.33849e+07	1.26981	Upregulated
Adiponectin	ADIPOQ	6.85391e+07	4.39673e+07	108255990	-0.640495	Downregulated
ADP-ribosylation factor 3	ARF1;ARF3	9.11238e+07	9.21715e+07	79580900	0.0164932	Upregulated
ADP-ribosylation factor 4	ARF4	7.12264e+07	6.33041e+07	65974325	-0.170113	Downregulated
ADP-ribosylation factor 5	ARF5	2.91594e+07	3.31121e+07	51449990	0.183395	Upregulated
ADP-ribosylation factor 6	ARF6	1.22966e+07	1.31765e+07	1.14653e+07	0.0997086	Upregulated
Afamin	AFM	7193100	9.14149e+06	9.31164e+06	0.345816	Upregulated
Aldehyde dehydrogenase family 16 member A1	ALDH16A1	8393105	9.05402e+06	10608672	0.109354	Upregulated
Alkaline phosphatase, tissue-nonspecific isozyme	ALPL	7.92892e+06	8.92087e+06	1.44862e+07	0.17006	Upregulated
Alpha-1-acid glycoprotein 1	ORM1	3.14993e+08	3.79539e+08	314095550	0.268929	Upregulated
Alpha-1-acid glycoprotein 2	ORM2	8.68988e+07	75855130	8.63718e+07	-0.196089	Downregulated
Alpha-1-antichymotrypsin	SERPINA3	1.37974e+08	2.46582e+08	221099000	0.837673	Upregulated
Alpha-1-antitrypsin	SERPINA1	7.70738e+08	6.77057e+08	803256900	-0.186963	Downregulated
Alpha-1B-glycoprotein	A1BG	3.51063e+07	34522515	3.6069e+07	-0.0241927	Downregulated
Alpha-2-antiplasmin	SERPINF2	2.46986e+07	34255260	3.55188e+07	0.471896	Upregulated
Alpha-2-HS-glycoprotein	AHSG	8.66537e+07	99879315	1.40737e+08	0.204924	Upregulated
Alpha-2-macroglobulin	A2M	2.90954e+09	1.36689e+09	2017882550	-1.08989	Downregulated
Alpha-enolase	ENO1	6.67623e+07	6.692e+07	7.62776e+07	0.0034043	Upregulated
Alpha-soluble NSF attachment protein	NAPA	1.11672e+07	1.20053e+07	1.33255e+07	0.104405	Upregulated
Amino acid transporter heavy chain SLC3A2	SLC3A2	5.13186e+06	3.4421e+06	3.92353e+06	-0.576192	Downregulated
Aminopeptidase N	ANPEP	1.57134e+08	273063030	612263080	0.797235	Upregulated
Amyloid-beta precursor protein	APP	26007636	4.11689e+07	3.95395e+07	0.662621	Upregulated
Angiopoietin-related protein 6	ANGPTL6	2.01956e+07	2.91067e+07	2.43093e+07	0.527309	Upregulated
Angiotensinogen	AGT	3.7736e+07	55368075	6.68642e+07	0.553114	Upregulated
Annexin A1	ANXA1	1.27947e+07	2.14932e+07	3.63694e+07	0.748339	Upregulated
Annexin A11	ANXA11	2.54854e+07	22888214	1.45275e+07	-0.155064	Downregulated
Annexin A2	ANXA2	3.56258e+07	2.71466e+07	54964088	-0.392152	Downregulated
Annexin A3	ANXA3	1.72044e+07	16942462	12763095	-0.0221374	Downregulated
Annexin A4	ANXA4	1.02537e+07	7726800	8.68635e+06	-0.408196	Downregulated
Annexin A5	ANXA5	3.80555e+07	2.45356e+07	2.60607e+07	-0.633226	Downregulated
Annexin A6	ANXA6	3.75079e+06	1.04391e+07	5083334	1.47673	Upregulated
Annexin A7	ANXA7	3.42664e+07	2.71614e+07	3.14593e+07	-0.335239	Downregulated
Anoctamin-6	ANO6	1.44328e+07	1.62018e+07	1.34185e+07	0.166796	Upregulated
Anterior gradient protein 3	AGR3	9.01182e+06	1.12661e+07	2.28661e+07	0.322099	Upregulated
Antithrombin-III	SERPINC1	5.12401e+07	46686835	3.87451e+07	-0.134256	Downregulated
Arginase-1	ARG1	1.74676e+07	1.92966e+07	3.49295e+07	0.143669	Upregulated
Arrestin domain-containing protein 1	ARRDC1	1.28566e+07	1.17035e+07	1.58686e+07	-0.135572	Downregulated
ATP synthase subunit beta, mitochondrial	ATP5F1B	4.04795e+07	43741195	3.54464e+07	0.111802	Upregulated
Band 3 anion transport protein	SLC4A1	1.67543e+08	8.78475e+07	1.35597e+08	-0.931454	Downregulated
Basement membrane-specific heparan sulfate proteoglycan core protein	HSPG2	2.58547e+07	11081524	9.13234e+06	-1.22227	Downregulated
Beta-2-glycoprotein 1	APOH	1.02278e+09	5.86404e+08	531126355	-0.802523	Downregulated
Beta-2-microglobulin	B2M	1.87864e+08	1.30597e+08	1.07132e+08	-0.524569	Downregulated
Beta-actin-like protein 2	ACTBL2	1695902500	1.22363e+09	1225842920	-0.470887	Downregulated
Beta-parvin	PARVB	139287675	1.23983e+08	1.26221e+08	-0.167925	Downregulated
Bleomycin hydrolase	BLMH	1.53595e+07	1.57927e+07	39121008	0.0401283	Upregulated
Brain acid soluble protein 1	BASP1	8.77117e+06	24884095	1.93316e+07	1.50438	Upregulated
C4b-binding protein alpha chain	C4BPA	3.97006e+09	4.66945e+09	4999965800	0.234093	Upregulated
C4b-binding protein beta chain	C4BPB	730608500	8.44192e+08	962756450	0.208473	Upregulated
Calpain small subunit 1	CAPNS1	1.01847e+07	12492069	1.10205e+07	0.294605	Upregulated
Calpain-1 catalytic subunit	CAPN1	2.36968e+07	2.2132e+07	2.80946e+07	-0.0985595	Downregulated
Calreticulin	CALR	1.7965e+08	6.2804e+07	5.86644e+07	-1.51626	Downregulated
cAMP-dependent protein kinase type I-alpha regulatory subunit	PRKAR1A	2.14478e+07	2.6775e+07	2.81673e+07	0.320056	Upregulated
Carbonic anhydrase 1	CA1	5.36488e+07	4.85792e+07	5.05026e+07	-0.143207	Downregulated
Carbonic anhydrase 2	CA2	3.91968e+07	31947125	57747225	-0.295048	Downregulated
Carboxypeptidase N catalytic chain	CPN1	1.95738e+07	1.21999e+07	15957608	-0.682055	Downregulated
Carboxypeptidase N subunit 2	CPN2	3.09751e+07	30588960	3.60179e+07	-0.0180973	Downregulated
Cartilage oligomeric matrix protein	COMP	2.13878e+07	1.75428e+07	2.09012e+07	-0.285909	Downregulated
Caspase-14	CASP14	3.61533e+07	46485995	1.1209e+08	0.362668	Upregulated
Catalase	CAT	4.62887e+07	3.71695e+07	3.7654e+07	-0.31654	Downregulated
Cathelicidin antimicrobial peptide	CAMP	6.16434e+08	5.06554e+08	615525085	-0.28323	Downregulated
Cathepsin D	CTSD	3.23828e+07	38192545	6.82438e+07	0.238065	Upregulated
Caveolae-associated protein 2	CAVIN2	1.12838e+08	1.05574e+08	1.18272e+08	-0.0959888	Downregulated
C-C motif chemokine 5	CCL5	144664400	8.38561e+07	6.1266e+07	-0.786722	Downregulated
CD109 antigen	CD109	1.37111e+07	8.61067e+06	1.03431e+07	-0.671147	Downregulated
CD151 antigen	CD151	1.44299e+08	149834700	1.02154e+08	0.0543141	Upregulated
CD226 antigen	CD226	3.47932e+07	2.75216e+07	2.74419e+07	-0.33824	Downregulated
CD44 antigen	CD44	2.1457e+07	2.00774e+07	2.65997e+07	-0.0958737	Downregulated
CD5 antigen-like	CD5L	3771801500	2.06996e+09	2348521800	-0.865653	Downregulated
CD59 glycoprotein	CD59	3.02663e+07	2.6212e+07	2.7773e+07	-0.207483	Downregulated
CD63 antigen	CD63	7.63522e+07	9.81281e+07	7.42827e+07	0.361997	Upregulated
CD81 antigen	CD81	70212075	5.07287e+07	5.94028e+07	-0.468918	Downregulated
CD82 antigen	CD82	6.91537e+07	59525435	61995370	-0.216299	Downregulated
CD9 antigen	CD9	1127051625	9.49011e+08	7.98966e+08	-0.248057	Downregulated
CD99 antigen	CD99	1.19488e+07	9.30918e+06	1.26217e+07	-0.360135	Downregulated
Cell division control protein 42 homolog	CDC42	5.79016e+07	4.36268e+07	45311030	-0.408387	Downregulated
Ceruloplasmin	CP	3.20757e+07	31967840	3.60104e+07	-0.00486069	Downregulated
Chloride intracellular channel protein 1	CLIC1	8.27866e+07	76269825	7.26009e+07	-0.118286	Downregulated
Cholesteryl ester transfer protein	CETP	4.34329e+06	8.18396e+06	9.03174e+06	0.914009	Upregulated
Choline transporter-like protein 1	SLC44A1	2.40108e+07	3.21938e+07	2.62149e+07	0.423102	Upregulated
Choline transporter-like protein 2	SLC44A2	4.0077e+07	4.46663e+07	4.02947e+07	0.15641	Upregulated
Clathrin heavy chain 1	CLTC	1.25182e+08	6.54159e+07	8.46989e+07	-0.936315	Downregulated
Claudin-3	CLDN3	1.33678e+07	2.45578e+07	1.82753e+07	0.877425	Upregulated
Claudin-5	CLDN5	5.00515e+07	4.70043e+07	42231047	-0.0906195	Downregulated
Coagulation factor V	F5	2.07799e+08	3.90083e+08	221009445	0.908591	Upregulated
Coagulation factor VIII	F8	2.43576e+07	1.52483e+07	2.47281e+07	-0.675724	Downregulated
Coagulation factor XI	F11	39209725	9.33019e+07	7.71818e+07	1.25069	Upregulated
Coagulation factor XIII A chain	F13A1	1.65768e+08	1.24031e+08	1.161e+08	-0.418466	Downregulated
Cofilin-1	CFL1	169448004	147726730	1.29657e+08	-0.197912	Downregulated
Collagen alpha-1(I) chain	COL1A1	1.38833e+08	7.5935e+07	99351090	-0.870518	Downregulated
Collagen alpha-1(II) chain	COL2A1	8.88242e+06	9.55148e+06	7.69255e+06	0.104772	Upregulated
Collagen alpha-1(III) chain	COL3A1	3.39626e+07	2.31343e+07	2.66345e+07	-0.553913	Downregulated
Collagen alpha-1(IV) chain	COL4A1	1.25164e+07	7.2538e+06	5.41861e+06	-0.787014	Downregulated
Collagen alpha-1(VI) chain	COL6A1	91236550	51024975	67372060	-0.838408	Downregulated
Collagen alpha-2(I) chain	COL1A2	6.48587e+07	3.61857e+07	3.56193e+07	-0.841881	Downregulated
Collagen alpha-2(IV) chain	COL4A2	3.13128e+07	1.94584e+07	1.64401e+07	-0.686363	Downregulated
Collagen alpha-2(VI) chain	COL6A2	6.73202e+07	39462540	4.57851e+07	-0.770555	Downregulated
Collagen alpha-3(VI) chain	COL6A3	7.77276e+07	4.51292e+07	5.8818e+07	-0.784364	Downregulated
Collectin-10	COLEC10	3.02646e+07	54742318	3.92721e+07	0.855023	Upregulated
Collectin-11	COLEC11	4.53713e+07	72254660	6.36099e+07	0.671312	Upregulated
Complement C1q subcomponent subunit B	C1QB	1.68825e+08	166680630	2.86982e+08	-0.0184462	Downregulated
Complement C1q subcomponent subunit C	C1QC	2.29685e+08	2.16461e+08	379443885	-0.0855475	Downregulated
Complement C1r subcomponent	C1R	1.20431e+08	409222615	453100575	1.76468	Upregulated
Complement C1r subcomponent-like protein	C1RL	2.77818e+07	6.7008e+07	6.90216e+07	1.27019	Upregulated
Complement C1s subcomponent	C1S	58063648	9.01158e+07	96389070	0.634145	Upregulated
Complement C3	C3	2.32802e+08	2.4194e+08	214380035	0.0555455	Upregulated
Complement C4-A	C4A	1.8931e+08	1.95005e+08	247143865	0.0427546	Upregulated
Complement C4-B	C4B	7.8506e+07	87253430	9.79287e+07	0.152408	Upregulated
Complement C5	C5	1.65817e+07	21871290	21423345	0.39945	Upregulated
Complement component C6	C6	3951306	3.93784e+06	4.25169e+06	-0.00492604	Downregulated
Complement component C7	C7	4.21447e+06	4.61602e+06	4.47452e+06	0.131296	Upregulated
Complement component C8 alpha chain	C8A	4901101	4.52673e+06	4.47653e+06	-0.114636	Downregulated
Complement component C8 beta chain	C8B	6063780	5.83292e+06	6.77639e+06	-0.0560003	Downregulated
Complement component C8 gamma chain	C8G	6.25125e+06	8.53926e+06	7.56039e+06	0.449965	Upregulated
Complement component C9	C9	8.29143e+07	1.32302e+08	134468925	0.674141	Upregulated
Complement factor B	CFB	21594480	1.84907e+07	2.26317e+07	-0.223866	Downregulated
Complement factor H	CFH	7.34557e+07	49002646	5.99337e+07	-0.584014	Downregulated
Complement factor H-related protein 1	CFHR1	3.78495e+06	3.80392e+06	4.05648e+06	0.00721481	Upregulated
Complement factor I	CFI	9.15111e+06	9.98208e+06	12155095	0.125394	Upregulated
Copine-3	CPNE3	9.08391e+06	8.22771e+06	8.98312e+06	-0.142823	Downregulated
Coronin-1A	CORO1A	3.10369e+07	3.5568e+07	3.43265e+07	0.196595	Upregulated
CYFIP-related Rac1 interactor B	CYRIB	4733464	7734380	4.99538e+06	0.708389	Upregulated
Cystatin-A	CSTA	5.4572e+07	5.72783e+07	5.85827e+07	0.0698284	Upregulated
Cytoplasmic FMR1-interacting protein 1	CYFIP1	2.85512e+07	24427465	2.43219e+07	-0.225046	Downregulated
Deoxyribose-phosphate aldolase	DERA	8.55916e+06	8.11571e+06	6.52261e+06	-0.0767521	Downregulated
Dermcidin	DCD	1.55257e+08	1.68888e+08	2.5951e+08	0.121405	Upregulated
Desmocollin-1	DSC1	5.48889e+07	6.84419e+07	5.56984e+07	0.318365	Upregulated
Desmoglein-1	DSG1	5.69392e+07	4.13548e+07	47438808	-0.461367	Downregulated
Desmoplakin	DSP	86657050	6.15313e+07	76509266	-0.493998	Downregulated
Dipeptidyl peptidase 4	DPP4	2.9104e+07	3.66912e+07	9.37606e+07	0.334216	Upregulated
Disintegrin and metalloproteinase domain-containing protein 10	ADAM10	8.92923e+07	8.6531e+07	6.76165e+07	-0.0453181	Downregulated
EH domain-containing protein 1	EHD1	41159825	42225715	45099990	0.036885	Upregulated
EH domain-containing protein 3	EHD3	2.69482e+07	3.35493e+07	2.68804e+07	0.316095	Upregulated
EH domain-containing protein 4	EHD4	1.62263e+07	1.40311e+07	22957136	-0.209705	Downregulated
Elongation factor 1-alpha 1	EEF1A1;EEF1A1P5	3.71442e+07	4.91779e+07	1.00863e+08	0.404873	Upregulated
EMILIN-1	EMILIN1	23826495	36101275	3.79874e+07	0.599483	Upregulated
Endoplasmic reticulum chaperone BiP	HSPA5	2.08643e+08	114747530	145816895	-0.862576	Downregulated
Endoplasmin	HSP90B1	6.78098e+07	35425530	4.04983e+07	-0.936705	Downregulated
Equilibrative nucleoside transporter 1	SLC29A1	1.44324e+07	8.49399e+06	1.76151e+07	-0.764795	Downregulated
Eukaryotic initiation factor 4A-I	EIF4A1	7149245	7.33838e+06	10544340	0.0376704	Upregulated
Ezrin	EZR	1.9156e+07	2.75084e+07	2.96872e+07	0.522071	Upregulated
F-actin-capping protein subunit alpha-1	CAPZA1	1.2643e+07	1.47067e+07	1.18322e+07	0.218142	Upregulated
F-actin-capping protein subunit alpha-2	CAPZA2	3.09495e+07	3.52411e+07	32345618	0.187345	Upregulated
F-actin-capping protein subunit beta	CAPZB	3.01891e+07	3.31566e+07	2.91705e+07	0.135268	Upregulated
Fatty acid-binding protein 5	FABP5	7.25397e+07	4.0317e+07	1.35369e+08	-0.847384	Downregulated
Fermitin family homolog 3	FERMT3	2.39662e+08	2.2227e+08	190902241	-0.108691	Downregulated
Fibrinogen alpha chain	FGA	6671970000	5.34071e+09	7503158600	-0.321083	Downregulated
Fibrinogen beta chain	FGB	5.25864e+09	4252486000	5825770450	-0.306382	Downregulated
Fibrinogen gamma chain	FGG	7.93596e+09	6.11204e+09	8190010950	-0.376752	Downregulated
Fibulin-1	FBLN1	7.65339e+06	10271550	9.1177e+06	0.424484	Upregulated
Ficolin-1	FCN1	2.3834e+07	3.22656e+07	29759745	0.436973	Upregulated
Ficolin-2	FCN2	2.57361e+08	317346370	313694205	0.302263	Upregulated
Ficolin-3	FCN3	7.04547e+09	4.0975e+09	2977038100	-0.781951	Downregulated
Filaggrin	FLG	3.74217e+07	42197738	1.37445e+08	0.173289	Upregulated
Filaggrin-2	FLG2	4.00403e+07	3.95176e+07	91664000	-0.0189603	Downregulated
Filamin-A	FLNA	4.09539e+08	3.01047e+08	2.4781e+08	-0.444014	Downregulated
Flavin reductase (NADPH)	BLVRB	6.97251e+06	7.3833e+06	9617258	0.0825883	Upregulated
Flotillin-1	FLOT1	1.14784e+07	1.29376e+07	2.26913e+07	0.172642	Upregulated
Flotillin-2	FLOT2	1.74506e+07	21854880	3.925e+07	0.324678	Upregulated
Fructose-bisphosphate aldolase A	ALDOA	106184348	89432735	1.07672e+08	-0.247696	Downregulated
Galectin-3-binding protein	LGALS3BP	4.50513e+09	2.64642e+09	3163794300	-0.767528	Downregulated
Gamma-glutamylcyclotransferase	GGCT	1.16617e+07	1.1852e+07	23091320	0.0233512	Upregulated
Gelsolin	GSN	2.09583e+08	1.81246e+08	141295970	-0.209572	Downregulated
Glucose-6-phosphate 1-dehydrogenase	G6PD	9.26995e+06	1.28654e+07	1.06829e+07	0.472859	Upregulated
Glucose-6-phosphate isomerase	GPI	1.21973e+07	1.94132e+07	2.02339e+07	0.670473	Upregulated
Glucosidase 2 subunit beta	PRKCSH	1.82467e+07	1.10559e+07	1.20085e+07	-0.722819	Downregulated
Glutathione hydrolase 1 proenzyme	GGT1	3.7061e+07	6.09768e+07	8.38598e+07	0.71836	Upregulated
Glutathione S-transferase omega-1	GSTO1	3.63939e+07	4.22535e+07	2.90155e+07	0.215374	Upregulated
Glutathione S-transferase P	GSTP1	2.85178e+07	2.92795e+07	3.74648e+07	0.038029	Upregulated
Glyceraldehyde-3-phosphate dehydrogenase	GAPDH	1.27419e+08	1.25885e+08	165558640	-0.0174732	Downregulated
Golgi-associated plant pathogenesis-related protein 1	GLIPR2	3.49107e+07	58238145	4.13554e+07	0.738293	Upregulated
G-protein coupled receptor family C group 5 member C	GPRC5C	2.21387e+07	4.81949e+07	1.04203e+08	1.12231	Upregulated
Growth factor receptor-bound protein 2	GRB2	1.86212e+07	2.01221e+07	1.44906e+07	0.111829	Upregulated
Guanine nucleotide-binding protein G(i) subunit alpha-2	GNAI2	1.48294e+08	1.411e+08	1.35997e+08	-0.0717466	Downregulated
Guanine nucleotide-binding protein G(i) subunit alpha-3	GNAI3	6273395	9.39621e+06	1.14101e+07	0.582832	Upregulated
Guanine nucleotide-binding protein G(I)/G(S)/G(T) subunit beta-1	GNB1	1.99813e+08	178946865	2.10148e+08	-0.159116	Downregulated
Guanine nucleotide-binding protein G(I)/G(S)/G(T) subunit beta-2	GNB2	1.0237e+07	1.3864e+07	15792200	0.437553	Upregulated
Guanine nucleotide-binding protein G(q) subunit alpha	GNAQ	4.6409e+07	3.32666e+07	4.04471e+07	-0.480331	Downregulated
Guanine nucleotide-binding protein G(s) subunit alpha isoforms XLas	GNAS	1.06885e+07	9666645	1.32167e+07	-0.144973	Downregulated
Guanine nucleotide-binding protein G(z) subunit alpha	GNAZ	1.80069e+07	1.64046e+07	1.54844e+07	-0.134445	Downregulated
Guanine nucleotide-binding protein subunit alpha-13	GNA13	5.20878e+07	43006240	5.76497e+07	-0.276399	Downregulated
Haptoglobin	HP	1.16372e+10	8.31156e+09	7176386600	-0.485553	Downregulated
Haptoglobin-related protein	HPR	1.06405e+09	8.36365e+08	943258750	-0.347356	Downregulated
Heat shock 70 kDa protein 1A	HSPA1A;HSPA1B	2.52969e+07	2.95169e+07	3.73474e+07	0.222578	Upregulated
Heat shock 70 kDa protein 1-like	HSPA1L	1.54618e+07	1.75633e+07	23484400	0.18386	Upregulated
Heat shock cognate 71 kDa protein	HSPA8	99074124	7.76513e+07	98257075	-0.351499	Downregulated
Heat shock protein 75 kDa, mitochondrial	TRAP1	27233200	2.7449e+07	3.26223e+07	0.0113875	Upregulated
Heat shock protein beta-1	HSPB1	5.01845e+07	1.29579e+08	9.89483e+07	1.36851	Upregulated
Heat shock protein HSP 90-alpha	HSP90AA1	2.72537e+07	4.03838e+07	3.60549e+07	0.567324	Upregulated
Heat shock protein HSP 90-beta	HSP90AB1	5962630	7.56915e+06	11206060	0.344183	Upregulated
Hematopoietic progenitor cell antigen CD34	CD34	1.62317e+07	8.54562e+06	2.12475e+07	-0.925561	Downregulated
Hemicentin-1	HMCN1	2.61488e+07	1.43595e+07	1.86046e+07	-0.86474	Downregulated
Hemicentin-2	HMCN2	4859387	4.89677e+06	1.50007e+07	0.0110556	Upregulated
Hemoglobin subunit alpha	HBA1	4.49168e+09	4.65163e+09	3527202400	0.0504785	Upregulated
Hemoglobin subunit beta	HBB	4557737000	4145975000	3787580200	-0.136606	Downregulated
Hemoglobin subunit delta	HBD	2.2807e+08	1.76413e+08	145367310	-0.370522	Downregulated
Hemopexin	HPX	1.19951e+08	153403490	1.43832e+08	0.354882	Upregulated
Heparin cofactor 2	SERPIND1	3.91681e+07	72629675	7.71988e+07	0.89088	Upregulated
High affinity immunoglobulin epsilon receptor subunit gamma	FCER1G	1.10867e+08	1.35411e+08	118215200	0.288513	Upregulated
Histidine-rich glycoprotein	HRG	2.86056e+07	22936804	2.71881e+07	-0.318636	Downregulated
Histone H2A type 1-B/E	H2AC11;H2AC12;H2AC14;H2AC25;H2AC4;H2AC6;H2AC7;H2AJ	44261635	148273075	195137960	1.74413	Upregulated
Histone H2B type 1-K	H2BC12;H2BC4	5.81632e+07	1.781e+08	199471150	1.61451	Upregulated
Histone H4	H4C1	4.57913e+07	134845470	1.54485e+08	1.55816	Upregulated
HLA class I histocompatibility antigen, A alpha chain	HLA-A	3.10658e+08	2.25235e+08	185040205	-0.463897	Downregulated
HLA class I histocompatibility antigen, B alpha chain	HLA-B	1.212e+08	106534655	6.5894e+07	-0.186065	Downregulated
Hornerin	HRNR	9.81897e+07	88621030	7.27444e+07	-0.147923	Downregulated
Hsc70-interacting protein	ST13	1.4345e+07	11682752	1.98086e+07	-0.296171	Downregulated
IgGFc-binding protein	FCGBP	3.09242e+09	1.71092e+09	1823597800	-0.853968	Downregulated
Importin subunit beta-1	KPNB1	5.9915e+06	6.23809e+06	6.07793e+06	0.0581856	Upregulated
Insulin-like growth factor-binding protein complex acid labile subunit	IGFALS	3692640	7.01236e+06	5.06132e+06	0.925247	Upregulated
Integrin alpha-2	ITGA2	2.35859e+07	20218670	2.36825e+07	-0.222238	Downregulated
Integrin alpha-IIb	ITGA2B	1259872000	7.83108e+08	704152325	-0.685994	Downregulated
Integrin alpha-L	ITGAL	2483405	2596615	3.0408e+06	0.0643126	Upregulated
Integrin alpha-M	ITGAM	1.07899e+07	2.85725e+07	2.63503e+07	1.40495	Upregulated
Integrin beta-1	ITGB1	1.35522e+08	1.11855e+08	9.10426e+07	-0.276893	Downregulated
Integrin beta-2	ITGB2	1.39299e+07	22215782	2.07983e+07	0.673396	Upregulated
Integrin beta-3	ITGB3	6.54841e+08	4.95852e+08	396128095	-0.401234	Downregulated
Integrin-linked protein kinase	ILK	6.81938e+07	5.62016e+07	5.57024e+07	-0.27903	Downregulated
Inter-alpha-trypsin inhibitor heavy chain H1	ITIH1	6.80547e+07	104950600	91802775	0.624943	Upregulated
Inter-alpha-trypsin inhibitor heavy chain H2	ITIH2	6.8159e+07	1.56305e+08	1.15355e+08	1.19739	Upregulated
Inter-alpha-trypsin inhibitor heavy chain H3	ITIH3	17787345	15115994	2.28593e+07	-0.234775	Downregulated
Inter-alpha-trypsin inhibitor heavy chain H4	ITIH4	3.26396e+07	41537500	5.6521e+07	0.347793	Upregulated
Intercellular adhesion molecule 1	ICAM1	3.78869e+06	1.85446e+06	5.65406e+06	-1.0307	Downregulated
Intercellular adhesion molecule 2	ICAM2	3.06118e+07	3.35756e+07	2.14795e+07	0.133325	Upregulated
Interferon-induced transmembrane protein 3	IFITM3	29677000	52758457	3.21177e+07	0.830057	Upregulated
Isoform 1 of Fibronectin	FN1	1.80151e+08	1.45449e+08	191659015	-0.308691	Downregulated
Isoform 2 of Adenylyl cyclase-associated protein 1	CAP1	1.26964e+08	80681397	1.07718e+08	-0.654107	Downregulated
Isoform 2 of Apolipoprotein M	APOM	6.28211e+07	1.14065e+08	1.10045e+08	0.860538	Upregulated
Isoform 2 of Glia-derived nexin	SERPINE2	5.8926e+06	6637320	8.92726e+06	0.171697	Upregulated
Isoform 2 of Kinesin-like protein KIF2A	KIF2A	5.0912e+07	6.38187e+07	6.61412e+07	0.325974	Upregulated
Isoform 2 of Mannan-binding lectin serine protease 1	MASP1	1.33128e+08	9.72165e+07	91593029	-0.453541	Downregulated
Isoform 2 of Serpin B12	SERPINB12	4.28465e+07	38608098	6.05268e+07	-0.150273	Downregulated
Isoform 2 of Syntenin-1	SDCBP	3.65929e+07	4.01655e+07	3.64932e+07	0.13439	Upregulated
Isoform 2 of Tropomyosin alpha-3 chain	TPM3	3.01083e+08	2.21849e+08	2.62401e+08	-0.440583	Downregulated
Isoform 2 of Tyrosine-protein kinase Lyn	LYN	8.78558e+06	8.04159e+06	7.00235e+06	-0.127658	Downregulated
Isoform 2B of GTPase KRas	KRAS	2.38412e+07	1.82077e+07	2.15899e+07	-0.38891	Downregulated
Isoform 2C2A of Collagen alpha-2(VI) chain	COL6A2	1.36266e+07	9.73372e+06	1.21758e+07	-0.485361	Downregulated
Isoform 3 of Alpha-actinin-1	ACTN1	5.69668e+07	5.12525e+07	6.89448e+07	-0.152498	Downregulated
Isoform 3 of Basigin	BSG	3.06399e+07	28705635	2.89312e+07	-0.0940778	Downregulated
Isoform 3 of Nucleoside diphosphate kinase B	NME2	2.81015e+07	2.75932e+07	2.55452e+07	-0.0263351	Downregulated
Isoform 3 of Periostin	POSTN	1.35682e+07	1.17016e+07	1.17225e+07	-0.213527	Downregulated
Isoform 4 of Collagen alpha-3(VI) chain	COL6A3	6.14048e+06	4.10238e+06	5.68541e+06	-0.58189	Downregulated
Isoform 4 of Tenascin	TNC	4.47624e+07	3.73295e+07	5.55914e+07	-0.261971	Downregulated
Isoform 5 of Brain-specific angiogenesis inhibitor 1-associated protein 2	BAIAP2	1.01833e+07	1.92268e+07	4.53537e+07	0.91692	Upregulated
Isoform 6 of Clusterin	CLU	8.02215e+08	1.60178e+09	1462765850	0.997617	Upregulated
Isoform Alpha-6X1A of Integrin alpha-6	ITGA6	1.2841e+08	1.21597e+08	8.63857e+07	-0.0786468	Downregulated
Isoform B of Membrane cofactor protein	CD46	7.0465e+06	1.2356e+07	9.61307e+06	0.810228	Upregulated
Isoform F of Proteoglycan 4	PRG4	3.20709e+08	372342610	397244720	0.215366	Upregulated
Isoform Non-brain of Clathrin light chain A	CLTA	8.80678e+07	4.01417e+07	7.46116e+07	-1.13351	Downregulated
Isoform Smooth muscle of Myosin light polypeptide 6	MYL6	5.76848e+07	5.51832e+07	5.86843e+07	-0.0639624	Downregulated
Junction plakoglobin	JUP	34184684	26934852	31119054	-0.343876	Downregulated
Junctional adhesion molecule A	F11R	7.96551e+07	4.95673e+07	59309660	-0.684377	Downregulated
Kallistatin	SERPINA4	1.48935e+07	3.76752e+07	2.12807e+07	1.33893	Upregulated
Keratinocyte proline-rich protein	KPRP	6.08545e+07	6.5327e+07	5.38508e+07	0.102317	Upregulated
Kininogen-1	KNG1	1.21819e+08	6.23391e+08	271055000	2.3554	Upregulated
Lactadherin	MFGE8	3.47793e+07	38334402	4.08558e+07	0.140412	Upregulated
Lactotransferrin	LTF	2.84251e+07	1.96236e+07	4.23835e+07	-0.534575	Downregulated
Laminin subunit alpha-2	LAMA2	1.1847e+07	1.07924e+07	1.04236e+07	-0.134498	Downregulated
Laminin subunit beta-1	LAMB1	1.35774e+07	1.27524e+07	1.3303e+07	-0.0904395	Downregulated
Laminin subunit beta-2	LAMB2	1.0476e+06	1.00233e+06	748811	-0.0637325	Downregulated
Laminin subunit gamma-1	LAMC1	1.85629e+07	1.74995e+07	1.75891e+07	-0.0851101	Downregulated
Latent-transforming growth factor beta-binding protein 1	LTBP1	3.56305e+07	7.60315e+07	77241285	1.09348	Upregulated
Leukocyte antigen CD37	CD37	6.027e+07	62475070	5.36154e+07	0.0518414	Upregulated
Leukocyte elastase inhibitor	SERPINB1	2.33265e+07	3.30296e+07	2.46186e+07	0.501789	Upregulated
Leukocyte surface antigen CD47	CD47	1.13227e+08	79929647	9.83212e+07	-0.502418	Downregulated
Leukocyte surface antigen CD53	CD53	1.15765e+08	1.96039e+08	133490720	0.759942	Upregulated
Leukosialin	SPN	3.07903e+07	3.86605e+07	4.06514e+07	0.328387	Upregulated
Leukotriene B4 receptor 1	LTB4R	8393952	2.17945e+07	1.86391e+07	1.37654	Upregulated
LHFPL tetraspan subfamily member 2 protein	LHFPL2	1.88311e+07	2.438e+07	1.55651e+07	0.372585	Upregulated
LIM and senescent cell antigen-like-containing domain protein 1	LIMS1	9.49487e+07	9.75947e+07	8.03386e+07	0.0396551	Upregulated
Lipopolysaccharide-binding protein	LBP	9.63163e+07	170734405	172098055	0.825902	Upregulated
Liver carboxylesterase 1	CES1	9.6644e+06	1.81883e+07	15133790	0.912255	Upregulated
L-lactate dehydrogenase A chain	LDHA	3.72914e+07	3.76793e+07	5.17923e+07	0.0149294	Upregulated
L-lactate dehydrogenase B chain	LDHB	8.19389e+07	7.32642e+07	7.68101e+07	-0.16144	Downregulated
Low affinity immunoglobulin gamma Fc region receptor III-A	FCGR3A	7.91734e+06	9.82791e+06	1.38595e+07	0.311869	Upregulated
L-selectin	SELL	59606060	122581625	7.99485e+07	1.04021	Upregulated
Lymphocyte antigen 6 complex locus protein G6f	LY6G6F	5.77088e+07	60150675	5.16154e+07	0.0597895	Upregulated
Lymphocyte function-associated antigen 3	CD58	9.72547e+06	8.74904e+06	1.4316e+07	-0.152642	Downregulated
Lysosome-associated membrane glycoprotein 1	LAMP1	2.10038e+07	1.6257e+07	2.02833e+07	-0.369594	Downregulated
Lysosome-associated membrane glycoprotein 2	LAMP2	1.58041e+07	12092854	2.13436e+07	-0.386145	Downregulated
Lysozyme C	LYZ	5.08374e+07	34161270	55031815	-0.573529	Downregulated
Major vault protein	MVP	1.80046e+07	4.20755e+07	2.06249e+07	1.22461	Upregulated
Malate dehydrogenase, cytoplasmic	MDH1	7368070	7787060	1.08045e+07	0.079792	Upregulated
Mannan-binding lectin serine protease 1	MASP1	2.46565e+07	1.88694e+07	21922200	-0.385916	Downregulated
Mannan-binding lectin serine protease 2	MASP2	74024400	68907713	7.04463e+07	-0.103335	Downregulated
Mannose-binding protein C	MBL2	1.27598e+08	4.32811e+07	1.15057e+08	-1.55979	Downregulated
Megakaryocyte and platelet inhibitory receptor G6b	MPIG6B	5.04122e+07	4.59871e+07	6.62276e+07	-0.132543	Downregulated
Metalloreductase STEAP3	STEAP3	1.82317e+07	1.20917e+07	1.95501e+07	-0.592432	Downregulated
Moesin	MSN	204234000	2.87523e+08	181446995	0.493455	Upregulated
Monocarboxylate transporter 4	SLC16A3	1.57617e+07	1.52059e+07	1.78933e+07	-0.0517872	Downregulated
Monocyte differentiation antigen CD14	CD14	8.46523e+06	1.00191e+07	1.13308e+07	0.243128	Upregulated
Mucin-1	MUC1	3.80622e+07	1.26687e+07	46957574	-1.58709	Downregulated
Mucin-5B	MUC5B	7.17533e+07	1.32296e+08	1.83463e+08	0.882653	Upregulated
Multimerin-1	MMRN1	1.17932e+08	2.39564e+08	1.81979e+08	1.02246	Upregulated
Myc target protein 1	MYCT1	4.64959e+07	74909770	55937815	0.688052	Upregulated
Myeloid-associated differentiation marker	MYADM	5.36706e+07	5.58805e+07	5.57262e+07	0.058211	Upregulated
Myosin regulatory light chain 12B	MYL12A;MYL12B	6.19313e+07	5.56817e+07	49086058	-0.153466	Downregulated
Myosin regulatory light polypeptide 9	MYL9	100035436	9.35462e+07	6.79042e+07	-0.0967595	Downregulated
Myosin-9	MYH9	1.39179e+08	9.76791e+07	9.73818e+07	-0.510823	Downregulated
Myristoylated alanine-rich C-kinase substrate	MARCKS	4.19956e+06	6.06173e+06	6.68043e+06	0.529493	Upregulated
N(G),N(G)-dimethylarginine dimethylaminohydrolase 2	DDAH2	3.31751e+06	2.90864e+06	3.93374e+06	-0.189757	Downregulated
Na(+)/H(+) exchange regulatory cofactor NHE-RF1	NHERF1	9136320	1.13372e+07	11434130	0.311378	Upregulated
N-acetylmuramoyl-L-alanine amidase	PGLYRP2	2.30504e+06	2.28809e+06	2653850	-0.0106496	Downregulated
NADH-cytochrome b5 reductase 3	CYB5R3	4.41195e+07	2.42664e+07	3.45156e+07	-0.862459	Downregulated
Nck-associated protein 1	NCKAP1	6.82837e+06	5.89499e+06	4.89131e+06	-0.212051	Downregulated
Neprilysin	MME	2.31335e+07	3.7737e+07	7.81065e+07	0.705998	Upregulated
Neutral alpha-glucosidase AB	GANAB	2.51862e+07	1.57183e+07	1.68909e+07	-0.680186	Downregulated
Neutral amino acid transporter B(0)	SLC1A5	1.00006e+07	4.95587e+06	6.91936e+06	-1.01288	Downregulated
Neutrophil defensin 1	DEFA1;DEFA3	8.26199e+06	3.39757e+07	3.77161e+07	2.03994	Upregulated
Neutrophil gelatinase-associated lipocalin	LCN2	1.2442e+07	1.00253e+07	1.63994e+07	-0.311572	Downregulated
Nidogen-1	NID1	2.13539e+07	25321270	2.28079e+07	0.245853	Upregulated
Nucleobindin-1	NUCB1	4.95591e+07	67140179	7.32796e+07	0.438028	Upregulated
Nucleosome assembly protein 1-like 1	NAP1L1	1.72201e+07	2.09054e+07	1.52821e+07	0.279783	Upregulated
Olfactomedin-4	OLFM4	1.43973e+07	4.7636e+07	2.74642e+07	1.72626	Upregulated
Oncoprotein-induced transcript 3 protein	OIT3	1.08234e+08	6.74337e+07	4.42567e+07	-0.682615	Downregulated
Osteoclast-stimulating factor 1	OSTF1	2.48997e+06	3.73655e+06	3762906	0.585577	Upregulated
Pantetheinase	VNN1	7.1944e+06	7.17254e+06	1.5638e+07	-0.00439165	Downregulated
Peptidyl-prolyl cis-trans isomerase A	PPIA	3.6029e+08	2.13926e+08	1.86816e+08	-0.752046	Downregulated
Peptidyl-prolyl cis-trans isomerase B	PPIB	119175175	3.77703e+07	4.41764e+07	-1.65776	Downregulated
Peptidyl-prolyl cis-trans isomerase FKBP1A	FKBP1A	2.79538e+07	3.058e+07	23416080	0.129543	Upregulated
Peroxiredoxin-1	PRDX1	2.93239e+07	2.28572e+07	3.70083e+07	-0.359425	Downregulated
Peroxiredoxin-2	PRDX2	2.17757e+08	2.09998e+08	209844605	-0.0523498	Downregulated
Peroxiredoxin-6	PRDX6	5.04043e+07	44777465	5.18609e+07	-0.170774	Downregulated
Phosphatidylcholine-sterol acyltransferase	LCAT	2.64893e+06	5.79751e+06	3.71436e+06	1.13002	Upregulated
Phosphatidylethanolamine-binding protein 1	PEBP1	5.17922e+06	4.56072e+06	7813604	-0.183472	Downregulated
Phosphatidylinositol-glycan-specific phospholipase D	GPLD1	7.96525e+06	1.98083e+07	1.6006e+07	1.31432	Upregulated
Phosphoglycerate kinase 1	PGK1	3.73362e+07	4.24341e+07	5.58381e+07	0.184649	Upregulated
Phospholipid scramblase 3	PLSCR3	6.17092e+06	2911483	5.77912e+06	-1.08373	Downregulated
Phospholipid transfer protein	PLTP	2.44245e+07	79825715	58732820	1.70852	Upregulated
Plakophilin-1	PKP1	1.64449e+07	1.79456e+07	1.79729e+07	0.125988	Upregulated
Plasma kallikrein	KLKB1	5.46017e+06	7.87921e+06	6.5983e+06	0.529104	Upregulated
Plasma protease C1 inhibitor	SERPING1	8.03164e+07	81298260	9.59328e+07	0.0175296	Upregulated
Plasma serine protease inhibitor	SERPINA5	3.49897e+06	4.12443e+06	3.60123e+06	0.237264	Upregulated
Plasminogen	PLG	1.90777e+07	26944675	2.17403e+07	0.498114	Upregulated
Plastin-2	LCP1	1.56081e+07	3.03493e+07	3.0074e+07	0.959365	Upregulated
Platelet basic protein	PPBP	7.57616e+08	468568200	3.24477e+08	-0.693208	Downregulated
Platelet endothelial cell adhesion molecule	PECAM1	9.62719e+07	55410060	5.72267e+07	-0.796967	Downregulated
Platelet factor 4	PF4	1.00623e+09	7.88086e+08	647704900	-0.352531	Downregulated
Platelet glycoprotein 4	CD36	4.43079e+08	2.21525e+08	4.32984e+08	-1.0001	Downregulated
Platelet glycoprotein Ib alpha chain	GP1BA	3.23313e+08	1.58376e+08	1.37522e+08	-1.02957	Downregulated
Platelet glycoprotein Ib beta chain	GP1BB	418902375	145792560	1.58968e+08	-1.5227	Downregulated
Platelet glycoprotein IX	GP9	2.84785e+08	1.24043e+08	1.14589e+08	-1.19903	Downregulated
Platelet glycoprotein V	GP5	1.12813e+08	6.9285e+07	47651060	-0.703317	Downregulated
Platelet-activating factor acetylhydrolase	PLA2G7	4.92706e+07	6.81615e+07	73698995	0.46823	Upregulated
Pleckstrin	PLEK	1.27146e+08	8.77283e+07	9.50093e+07	-0.535371	Downregulated
Podocalyxin	PODXL	5.10957e+07	40491870	4.95547e+07	-0.33557	Downregulated
Poly(rC)-binding protein 1	PCBP1	3919572	5.0236e+06	6.41713e+06	0.358025	Upregulated
Polymeric immunoglobulin receptor	PIGR	7.69386e+07	5.43052e+07	8.83289e+07	-0.502617	Downregulated
Prenylcysteine oxidase 1	PCYOX1	3.00666e+08	693868200	448112370	1.2065	Upregulated
Profilin-1	PFN1	5.57378e+08	4.34866e+08	313007938	-0.358087	Downregulated
Programmed cell death 6-interacting protein	PDCD6IP	2.54742e+07	27934325	2.88892e+07	0.133	Upregulated
Programmed cell death protein 10	PDCD10	9.72446e+06	12643064	14132510	0.378656	Upregulated
Programmed cell death protein 6	PDCD6	17039284	1.37176e+07	1.97108e+07	-0.312834	Downregulated
Prolactin-inducible protein	PIP	22810520	1.78697e+07	3.72439e+07	-0.352185	Downregulated
Properdin	CFP	2.06173e+07	1.00452e+07	1.36628e+07	-1.03734	Downregulated
Proteasome subunit beta type-6	PSMB6	7.48464e+06	5846120	1.07939e+07	-0.356453	Downregulated
Protein 4.1	EPB41	1.90857e+07	1.34169e+07	2.08083e+07	-0.508437	Downregulated
Protein AMBP	AMBP	8.62043e+07	67799320	9.25882e+07	-0.346489	Downregulated
Protein disulfide-isomerase	P4HB	5.00426e+07	23843760	3.39252e+07	-1.06955	Downregulated
Protein disulfide-isomerase A3	PDIA3	160789075	3.31729e+07	4.57882e+07	-2.27709	Downregulated
Protein HEG homolog 1	HEG1	7.82712e+07	51206630	7.51051e+07	-0.612151	Downregulated
Protein lifeguard 3	TMBIM1	2.99295e+07	3.1154e+07	3.37459e+07	0.0578503	Upregulated
Protein S100-A7	S100A7	108033800	181249245	2.85379e+08	0.746492	Upregulated
Protein S100-A8	S100A8	1.24294e+08	3.58478e+08	367311745	1.52812	Upregulated
Protein S100-A9	S100A9	2.24845e+08	758899625	9.65412e+08	1.75498	Upregulated
Protein tweety homolog 3	TTYH3	1.68418e+07	33380603	2.09921e+07	0.986963	Upregulated
Protein XRP2	RP2	9302251	8.48345e+06	21650209	-0.132928	Downregulated
Protein-glutamine gamma-glutamyltransferase E	TGM3	2.38793e+07	28224883	4.07337e+07	0.241207	Upregulated
Prothrombin	F2	2.55937e+07	74299075	5.69424e+07	1.53756	Upregulated
Proto-oncogene tyrosine-protein kinase Src	SRC	4.61205e+07	4.0873e+07	4.42575e+07	-0.174262	Downregulated
P-selectin	SELP	3.55134e+07	4.29041e+07	4.08871e+07	0.272753	Upregulated
Purine nucleoside phosphorylase	PNP	1.99746e+07	2.10508e+07	1.92917e+07	0.0757063	Upregulated
Pyruvate kinase PKM	PKM	8.55567e+07	8.65864e+07	9.41308e+07	0.0172588	Upregulated
Rab GDP dissociation inhibitor beta	GDI2	3.01621e+07	2.84167e+07	3.70787e+07	-0.0859968	Downregulated
Ras GTPase-activating protein 3	RASA3	1.74091e+07	1.30621e+07	1.08957e+07	-0.414459	Downregulated
Ras suppressor protein 1	RSU1	1.13801e+08	94316612	90184675	-0.270933	Downregulated
Ras-related C3 botulinum toxin substrate 1	RAC1	2.05135e+08	1.35425e+08	1.61832e+08	-0.599079	Downregulated
Ras-related C3 botulinum toxin substrate 2	RAC2	4.28197e+07	3.99829e+07	4.59203e+07	-0.0988924	Downregulated
Ras-related protein Rab-10	RAB10	288146388	200932850	2.00562e+08	-0.520088	Downregulated
Ras-related protein Rab-11B	RAB11B	68033825	5.50155e+07	6.34346e+07	-0.306415	Downregulated
Ras-related protein Rab-14	RAB14	8.63413e+07	7.35532e+07	8.7022e+07	-0.231264	Downregulated
Ras-related protein Rab-1A	RAB1A	8.32447e+07	5.74035e+07	5.81091e+07	-0.536219	Downregulated
Ras-related protein Rab-1B	RAB1B	4.41538e+07	3.21243e+07	32124475	-0.458873	Downregulated
Ras-related protein Rab-27B	RAB27B	8.73836e+07	70649550	73385665	-0.306683	Downregulated
Ras-related protein Rab-2A	RAB2A	8.62074e+06	8.65258e+06	9394364	0.0053181	Upregulated
Ras-related protein Rab-35	RAB35	5.14038e+06	5.33404e+06	6.10718e+06	0.0533519	Upregulated
Ras-related protein Rab-5A	RAB5A	6.53614e+06	6.50077e+06	7897855	-0.00782801	Downregulated
Ras-related protein Rab-5C	RAB5C	54226775	41323200	5.87597e+07	-0.392053	Downregulated
Ras-related protein Rab-6B	RAB6B	4.86293e+07	3.53089e+07	3.87626e+07	-0.461793	Downregulated
Ras-related protein Rab-7a	RAB7A	6.24276e+07	42732482	5.36853e+07	-0.546852	Downregulated
Ras-related protein Rab-8A	RAB8A	1.08389e+07	1.00704e+07	1.17127e+07	-0.106097	Downregulated
Ras-related protein Rab-8B	RAB8B	3.84327e+06	4412880	3.91532e+06	0.199388	Upregulated
Ras-related protein Ral-A	RALA	5.84353e+06	5.21691e+06	5.80884e+06	-0.163645	Downregulated
Ras-related protein Ral-B	RALB	3.53484e+07	2.60629e+07	45098710	-0.43965	Downregulated
Ras-related protein Rap-1A	RAP1A	1.16897e+09	7.89004e+08	694136810	-0.567129	Downregulated
Ras-related protein Rap-1b	RAP1B	4.99947e+08	2.4788e+08	3.37251e+08	-1.01213	Downregulated
Ras-related protein Rap-2b	RAP2B	44000425	2.70131e+07	3.01801e+07	-0.703858	Downregulated
Ras-related protein R-Ras	RRAS	9.43738e+06	8.28605e+06	7265272	-0.187703	Downregulated
Receptor-type tyrosine-protein phosphatase beta	PTPRB	1.30477e+07	9.9878e+06	1.87044e+07	-0.385558	Downregulated
Receptor-type tyrosine-protein phosphatase C	PTPRC	1.87189e+07	10381276	1.60476e+07	-0.850514	Downregulated
Receptor-type tyrosine-protein phosphatase eta	PTPRJ	3.31189e+07	23397860	26098306	-0.501277	Downregulated
Reelin	RELN	1.59615e+08	88266750	160113815	-0.854656	Downregulated
Retinol-binding protein 4	RBP4	7.36555e+06	1.19931e+07	1.4094e+07	0.703338	Upregulated
Rho GDP-dissociation inhibitor 1	ARHGDIA	1.58938e+07	1.62953e+07	1.32657e+07	0.0359872	Upregulated
Rho GDP-dissociation inhibitor 2	ARHGDIB	2.53324e+07	36229926	3.82734e+07	0.516197	Upregulated
Rho-related GTP-binding protein RhoG	RHOG	1.24813e+07	1.87966e+07	1.39961e+07	0.590705	Upregulated
Selenoprotein P	SELENOP	4.59591e+07	82304720	49429855	0.840626	Upregulated
Serglycin	SRGN	191123300	2.44492e+08	199836355	0.355281	Upregulated
Serine/threonine-protein kinase 10	STK10	1.84726e+06	3.5763e+06	2.39105e+06	0.95308	Upregulated
Serotransferrin	TF	4.61999e+08	4.1803e+08	388343350	-0.144282	Downregulated
Serpin B3	SERPINB3	3.61414e+07	4.00878e+07	2.79548e+08	0.149511	Upregulated
Serum amyloid A-1 protein	SAA1	304841344	948633895	867611300	1.63779	Upregulated
Serum amyloid A-2 protein	SAA2	37305306	6.40629e+07	8.0884e+07	0.780107	Upregulated
Serum amyloid A-4 protein	SAA4	5.20477e+09	1.36549e+10	8186332000	1.39151	Upregulated
Serum amyloid P-component	APCS	29898404	69187875	7.80149e+07	1.21045	Upregulated
Serum paraoxonase/arylesterase 1	PON1	2.83205e+08	1.28592e+09	804007500	2.18288	Upregulated
Serum paraoxonase/lactonase 3	PON3	1.65795e+08	6.87504e+08	3.28453e+08	2.05197	Upregulated
SH3 domain-binding glutamic acid-rich-like protein 3	SH3BGRL3	3.57609e+07	3.10262e+07	40146500	-0.204899	Downregulated
Small integral membrane protein 1	SMIM1	6.84197e+06	6.97608e+06	1.31888e+07	0.0280034	Upregulated
Sodium/potassium-transporting ATPase subunit alpha-1	ATP1A1	1.19636e+07	9.13766e+06	1.07575e+07	-0.388756	Downregulated
Soluble scavenger receptor cysteine-rich domain-containing protein SSC5D	SSC5D	8.71165e+08	5.31986e+08	502318100	-0.711558	Downregulated
Solute carrier family 2, facilitated glucose transporter member 1	SLC2A1	1.05555e+08	54231410	1.54507e+08	-0.960798	Downregulated
Solute carrier family 2, facilitated glucose transporter member 3	SLC2A3	9.17177e+07	66805034	8.27492e+07	-0.457243	Downregulated
Solute carrier organic anion transporter family member 2A1	SLCO2A1	1.94178e+06	2.48465e+06	3072719	0.355662	Upregulated
Sorcin	SRI	12331755	1.27794e+07	2.72536e+07	0.0514459	Upregulated
Stomatin	STOM	6.3162e+08	4.81351e+08	508995515	-0.391968	Downregulated
Sulfhydryl oxidase 1	QSOX1	3.63332e+06	5.66529e+06	7.12645e+06	0.640859	Upregulated
Sushi, von Willebrand factor type A, EGF and pentraxin domain-containing protein 1	SVEP1	108944050	5.65551e+07	123572570	-0.945859	Downregulated
Synaptosomal-associated protein 23	SNAP23	4.11039e+07	3.71203e+07	3.44059e+07	-0.147066	Downregulated
Syntaxin-11	STX11	3.78605e+07	2.55412e+07	38017990	-0.567866	Downregulated
Syntaxin-7	STX7	8.23212e+06	8961716	1.42196e+07	0.122512	Upregulated
Syntaxin-binding protein 2	STXBP2	39020125	37562365	2.75931e+07	-0.0549305	Downregulated
Syntaxin-binding protein 3	STXBP3	8.89678e+06	8.39792e+06	8.24756e+06	-0.0832511	Downregulated
Syntenin-1	SDCBP	9.24948e+07	1.13376e+08	101283350	0.293672	Upregulated
Talin-1	TLN1	235880975	2.04616e+08	1.95184e+08	-0.205138	Downregulated
Target of Nesh-SH3	ABI3BP	1.17867e+08	43718085	4.6745e+07	-1.43086	Downregulated
Tenascin	TNC	3.80279e+08	6.36275e+08	538820680	0.742591	Upregulated
Tenascin-X	TNXB	1.29111e+06	2.17319e+06	1.77624e+06	0.751202	Upregulated
Tetraspanin-14	TSPAN14	3.26347e+07	3.85824e+07	3.50561e+07	0.241536	Upregulated
Tetraspanin-2	TSPAN2	1.59713e+07	1.57631e+07	1.56493e+07	-0.0189293	Downregulated
Tetraspanin-33	TSPAN33	3.39779e+07	3.77865e+07	2.13359e+07	0.153272	Upregulated
Tetraspanin-9	TSPAN9	3.78561e+07	4.23833e+07	3.22797e+07	0.162969	Upregulated
Thioredoxin	TXN	96749950	9.79184e+07	1.37065e+08	0.0173193	Upregulated
Thrombospondin-1	THBS1	2.50307e+08	274757200	244498670	0.134457	Upregulated
Thrombospondin-4	THBS4	6.7951e+06	6.00233e+06	9.73683e+06	-0.178972	Downregulated
Thymidine phosphorylase	TYMP	7686245	7.18799e+06	9.89215e+06	-0.0966909	Downregulated
Transaldolase	TALDO1	1.5224e+07	1.47747e+07	1.51948e+07	-0.0432199	Downregulated
Transferrin receptor protein 1	TFRC	129233400	55143040	93261330	-1.22873	Downregulated
Transforming growth factor beta-1 proprotein	TGFB1	36411770	55967020	5.3242e+07	0.620172	Upregulated
Transforming growth factor-beta-induced protein ig-h3	TGFBI	2.37049e+07	1.4867e+07	21140410	-0.67307	Downregulated
Transforming protein RhoA	RHOA	5.26636e+07	4.46499e+07	4.72771e+07	-0.238149	Downregulated
Transgelin-2	TAGLN2	1.08223e+08	7.43963e+07	8.60637e+07	-0.540705	Downregulated
Transitional endoplasmic reticulum ATPase	VCP	3.41356e+07	2.99969e+07	4.0566e+07	-0.186467	Downregulated
Transketolase	TKT	6.63727e+06	8.712e+06	8989730	0.392414	Upregulated
Transmembrane 4 L6 family member 1	TM4SF1	1.08078e+07	5889579	11026865	-0.875832	Downregulated
Transmembrane protein C16orf54	C16orf54	3.00275e+07	2.95984e+07	26183211	-0.0207639	Downregulated
Transthyretin	TTR	1.15953e+08	220604435	158198135	0.927916	Upregulated
Triosephosphate isomerase	TPI1	3.55512e+07	3.46857e+07	46155475	-0.0355603	Downregulated
Tropomyosin alpha-4 chain	TPM4	151294750	123697850	112983390	-0.290542	Downregulated
Trypsin-3	PRSS3	235491050	2.25477e+08	159492835	-0.0626888	Downregulated
Tubulin alpha-1C chain	TUBA1C	2.16027e+08	1.84433e+08	1.55767e+08	-0.228116	Downregulated
Tubulin alpha-4A chain	TUBA4A	2.88169e+08	254711010	2.30597e+08	-0.178054	Downregulated
Tubulin alpha-8 chain	TUBA8	3.74864e+08	4.167e+08	355897120	0.152642	Upregulated
Tubulin beta chain	TUBB	1.17273e+08	1.2483e+08	128524590	0.0900949	Upregulated
Tubulin beta-1 chain	TUBB1	2.53504e+08	2.74265e+08	2.03589e+08	0.113566	Upregulated
Tubulin beta-4B chain	TUBB4B	2.80272e+07	3.4333e+07	3.81698e+07	0.292766	Upregulated
Tyrosine-protein kinase Lyn	LYN	3.90667e+07	3.93391e+07	3.58946e+07	0.0100235	Upregulated
Tyrosine-protein phosphatase non-receptor type 6	PTPN6	4.47726e+07	4.71438e+07	43767600	0.0744517	Upregulated
Ubiquitin-conjugating enzyme E2 N	UBE2N	8328963	7.71188e+06	8.8784e+06	-0.111054	Downregulated
Ubiquitin-like modifier-activating enzyme 1	UBA1	5.37031e+06	6.2644e+06	6.1502e+06	0.22217	Upregulated
Ubiquitin-ribosomal protein eL40 fusion protein	UBA52	1.84292e+08	1.99962e+08	254885235	0.117731	Upregulated
Unconventional myosin-Ig	MYO1G	5.07614e+06	6249710	7.57067e+06	0.300056	Upregulated
Vasodilator-stimulated phosphoprotein	VASP	2.21094e+07	3.49041e+07	29575978	0.658733	Upregulated
Versican core protein	VCAN	1.10115e+08	69478709	61150980	-0.664373	Downregulated
Vesicle-associated membrane protein 3	VAMP3	1.31709e+07	1.23093e+07	1.56327e+07	-0.0976008	Downregulated
Vinculin	VCL	1.66084e+08	127893860	1.13747e+08	-0.376962	Downregulated
Vitamin D-binding protein	GC	82449660	88242588	105621300	0.0979616	Upregulated
Vitamin K-dependent protein S	PROS1	6.29232e+08	7.91594e+08	838018500	0.331167	Upregulated
Vitronectin	VTN	2.84676e+08	5.55422e+08	372577550	0.964265	Upregulated
von Willebrand factor	VWF	1.75053e+09	2.56677e+09	3154112700	0.552161	Upregulated
WD repeat-containing protein 1	WDR1	5.21967e+07	5.75684e+07	5.54642e+07	0.141319	Upregulated
Zinc-alpha-2-glycoprotein	AZGP1	3.82942e+07	6.99619e+07	63915790	0.869445	Upregulated
Zyxin	ZYX	2.61992e+07	3.88985e+07	3.21026e+07	0.570189	Upregulated
