# Supplementary material for: Combined multi-omics and multi-spectral profiling of plasma extracellular vesicles reveals liquid biopsy biomarkers for glioma diagnosis
Source: Cell Rep Med. 2026 Apr 17;7(5):102744. doi: 10.1016/j.xcrm.2026.102744 (PMC13198237; doi:10.1016/j.xcrm.2026.102744)
Supplement: Table S7. Table of the proteins identified within the samples of both the training and validation cohorts to demonstrate the concordance in differential abundance between cohorts, related to Figure 4 [file mmc8.xlsx]

## Sheet: TestValidation Overlap
Cohort		Test					Validation
Protein	Gene	Mean Healthy	Mean Glioma	Log2 fold change	q Value	Change	Mean Control	Mean Glioma	Glioma Log2 fold change	Change (Glioma/Control)	Match	Mean Non-glioma Brain	Non-glioma Log2 fold change	Change (Non-Glioma/Control)	Match
Serum amyloid A-2 protein	SAA2	179577	1.63571e+06	3.18724	0.000391127	Upregulated	1.43482e+07	5.4911e+07	1.93623	Upregulated	Concordant	6.87514e+07	2.26052	Upregulated	Match
Serum amyloid A-1 protein	SAA1	1.16035e+06	8.09293e+06	2.80211	3.51e-05	Upregulated	2.93117e+08	9.03461e+08	1.62399	Upregulated	Concordant	867611300	1.56557	Upregulated	Match
Thrombospondin-1	THBS1	1.89115e+06	9.66841e+06	2.35401	1.99e-08	Upregulated	2.50307e+08	274757200	0.134457	Upregulated	Concordant	244498670	-0.0338732	Downregulated	Reversed
Protein S100-A9	S100A9	314614	1.41053e+06	2.16458	0.0180815	Upregulated	2.24845e+08	7.22762e+08	1.68459	Upregulated	Concordant	917141690	2.02822	Upregulated	Match
Guanine nucleotide-binding protein G(i) subunit alpha-2	GNAI2	18479.9	79888.9	2.11204	0.0229153	Upregulated	1.36887e+08	1.411e+08	0.0437306	Upregulated	Concordant	1.29197e+08	-0.0834126	Downregulated	Reversed
Complement component C8 beta chain	C8B	1.10446e+06	298782	-1.88617	0	Downregulated	5.13089e+06	4.72188e+06	-0.119847	Downregulated	Concordant	5759928	0.166841	Upregulated	Reversed
Multimerin-1	MMRN1	779055	2.56213e+06	1.71755	7.23e-06	Upregulated	1.0886e+08	2.39564e+08	1.13793	Upregulated	Concordant	1.81979e+08	0.741295	Upregulated	Match
Complement factor I	CFI	437892	1.35595e+06	1.63065	0.000487941	Upregulated	7.39128e+06	8.55606e+06	0.211123	Upregulated	Concordant	1.09396e+07	0.565662	Upregulated	Match
Lipopolysaccharide-binding protein	LBP	244785	743399	1.60262	6.76e-10	Upregulated	9.63163e+07	1.62604e+08	0.755513	Upregulated	Concordant	172098055	0.837379	Upregulated	Match
Coagulation factor XI	F11	9762.31	29015.4	1.57152	0.0112875	Upregulated	3.61936e+07	7.55301e+07	1.06132	Upregulated	Concordant	65604518	0.858061	Upregulated	Match
Cartilage oligomeric matrix protein	COMP	778592	278985	-1.48068	0	Downregulated	2.13878e+07	1.25306e+07	-0.771336	Downregulated	Concordant	15675931	-0.448236	Downregulated	Match
Alpha-enolase	ENO1	47047.3	126113	1.42253	0.0101114	Upregulated	61626750	6.37334e+07	0.0484922	Upregulated	Concordant	68649855	0.1557	Upregulated	Match
Latent-transforming growth factor beta-binding protein 1	LTBP1	206092	548312	1.41171	0.000814109	Upregulated	3.15193e+07	7.60315e+07	1.27036	Upregulated	Concordant	77241285	1.29314	Upregulated	Match
Laminin subunit gamma-1	LAMC1	37740.9	14926.2	-1.33828	0.0396654	Downregulated	1.85629e+07	1.58329e+07	-0.2295	Downregulated	Concordant	16709658	-0.151741	Downregulated	Match
Reelin	RELN	142433	58383.9	-1.28664	6.03e-06	Downregulated	1.59615e+08	8.40636e+07	-0.925045	Downregulated	Concordant	160113815	0.00449982	Upregulated	Reversed
IgGFc-binding protein	FCGBP	2.50257e+07	1.02999e+07	-1.28078	7.33e-10	Downregulated	3.09242e+09	1.71092e+09	-0.853968	Downregulated	Concordant	1823597800	-0.76195	Downregulated	Match
HLA class I histocompatibility antigen, B alpha chain	HLA-B	127898	53829.9	-1.24851	0.00188253	Downregulated	1.11877e+08	1.01462e+08	-0.140977	Downregulated	Concordant	62599340	-0.837691	Downregulated	Match
Sushi, von Willebrand factor type A, EGF and pentraxin domain-containing protein 1	SVEP1	130093	56183.1	-1.21134	6.18e-06	Downregulated	108944050	5.65551e+07	-0.945859	Downregulated	Concordant	123572570	0.181771	Upregulated	Reversed
Galectin-3-binding protein	LGALS3BP	1.01163e+08	4.44622e+07	-1.18603	8.52e-09	Downregulated	4.50513e+09	2.64642e+09	-0.767528	Downregulated	Concordant	3163794300	-0.509913	Downregulated	Match
Thrombospondin-4	THBS4	534691	238887	-1.16238	1.94e-10	Downregulated	6.7951e+06	4.85903e+06	-0.483826	Downregulated	Concordant	6.32894e+06	-0.102531	Downregulated	Match
Complement component C8 alpha chain	C8A	1.20463e+06	546653	-1.13989	1.23e-07	Downregulated	3.77008e+06	3.01782e+06	-0.321087	Downregulated	Concordant	4028875	0.0957828	Upregulated	Reversed
Complement C1q subcomponent subunit C	C1QC	5.44162e+07	2.70911e+07	-1.00622	0.00227424	Downregulated	2.29685e+08	2.16461e+08	-0.0855475	Downregulated	Concordant	379443885	0.724229	Upregulated	Reversed
Complement C1q subcomponent subunit B	C1QB	4.43465e+07	2.20901e+07	-1.00542	0.00132878	Downregulated	1.68825e+08	1.58743e+08	-0.0888356	Downregulated	Concordant	272632620	0.691425	Upregulated	Reversed
Laminin subunit beta-1	LAMB1	25184.5	12675.1	-0.990546	0.0352458	Downregulated	1.35774e+07	1.15379e+07	-0.234829	Downregulated	Concordant	1.19727e+07	-0.18145	Downregulated	Match
Transforming growth factor beta-1 proprotein	TGFB1	22642.3	44789.5	0.98414	7.95e-05	Upregulated	3.36109e+07	5.33019e+07	0.66526	Upregulated	Concordant	50579922	0.589637	Upregulated	Match
Ficolin-2	FCN2	1.99782e+06	3.73416e+06	0.902358	0.00011619	Upregulated	2.57361e+08	3.02235e+08	0.231873	Upregulated	Concordant	313694205	0.285563	Upregulated	Match
Alpha-1-acid glycoprotein 2	ORM2	5.34622e+06	2.92407e+06	-0.870543	0.000510964	Downregulated	8.68988e+07	7.2243e+07	-0.266479	Downregulated	Concordant	82053255	-0.0827754	Downregulated	Match
Amyloid-beta precursor protein	APP	63995.1	113079	0.821304	0.0140217	Upregulated	2.50073e+07	4.11689e+07	0.719204	Upregulated	Concordant	3.75626e+07	0.586944	Upregulated	Match
Integrin beta-1	ITGB1	159212	90519.2	-0.814651	0.0209147	Downregulated	1.25097e+08	1.11855e+08	-0.161416	Downregulated	Concordant	8.64905e+07	-0.532437	Downregulated	Match
Ficolin-3	FCN3	2.83323e+07	1.64383e+07	-0.785388	0.00132558	Downregulated	7.04547e+09	4.0975e+09	-0.781951	Downregulated	Concordant	2977038100	-1.24282	Downregulated	Match
Complement C1s subcomponent	C1S	4.35688e+06	7.42573e+06	0.769239	0.00362932	Upregulated	5.58304e+07	9.01158e+07	0.690728	Upregulated	Concordant	96389070	0.787818	Upregulated	Match
Transitional endoplasmic reticulum ATPase	VCP	301166	178516	-0.754504	0.000653479	Downregulated	3.28227e+07	2.42832e+07	-0.434738	Downregulated	Concordant	36509419	0.153573	Upregulated	Reversed
von Willebrand factor	VWF	1.42333e+07	2.27881e+07	0.679007	0.0391231	Upregulated	1.75053e+09	2.56677e+09	0.552161	Upregulated	Concordant	3154112700	0.84944	Upregulated	Match
Alpha-1-antitrypsin	SERPINA1	5.22028e+07	3.29476e+07	-0.663952	2.92e-05	Downregulated	7.70738e+08	6.77057e+08	-0.186963	Downregulated	Concordant	803256900	0.0596205	Upregulated	Reversed
Phosphatidylinositol-glycan-specific phospholipase D	GPLD1	2.21138e+06	3.36043e+06	0.603696	0.00137102	Upregulated	7.96525e+06	1.88651e+07	1.24393	Upregulated	Concordant	1.52057e+07	0.932815	Upregulated	Match
Insulin-like growth factor-binding protein complex acid labile subunit	IGFALS	388398	579117	0.57632	0.00031034	Upregulated	3.12454e+06	6.67843e+06	1.09587	Upregulated	Concordant	4049059	0.373942	Upregulated	Match
Transferrin receptor protein 1	TFRC	164295	112270	-0.549319	0.000434155	Downregulated	1.19292e+08	5.25172e+07	-1.18364	Downregulated	Concordant	93261330	-0.355151	Downregulated	Match
Polymeric immunoglobulin receptor	PIGR	7.16127e+06	4.92921e+06	-0.53886	0.0289869	Downregulated	7.69386e+07	5.17193e+07	-0.573006	Downregulated	Concordant	83912495	0.125177	Upregulated	Reversed
Isoform F of Proteoglycan 4	PRG4	2.6464e+07	3.79267e+07	0.519182	0.0467692	Upregulated	3.20709e+08	3.54612e+08	0.144976	Upregulated	Concordant	397244720	0.308763	Upregulated	Match
Transforming growth factor-beta-induced protein ig-h3	TGFBI	39526.2	28149.6	-0.489697	0.00275573	Downregulated	2.37049e+07	1.41591e+07	-0.74346	Downregulated	Concordant	19026369	-0.317185	Downregulated	Match
Coagulation factor V	F5	4.83122e+06	6.65148e+06	0.461289	0.0264419	Upregulated	2.07799e+08	3.90083e+08	0.908591	Upregulated	Concordant	221009445	0.0889165	Upregulated	Match
Mannan-binding lectin serine protease 1	MASP1	491646	359458	-0.451795	0.00344991	Downregulated	2.37082e+07	1.70723e+07	-0.473723	Downregulated	Concordant	18633870	-0.347457	Downregulated	Match
Hemopexin	HPX	1.3524e+07	1.83861e+07	0.443094	0.00448432	Upregulated	1.19951e+08	1.46099e+08	0.284493	Upregulated	Concordant	136640835	0.18794	Upregulated	Match
Alpha-1-antichymotrypsin	SERPINA3	3.67713e+06	4.99464e+06	0.441801	0.00622986	Upregulated	1.37974e+08	2.46582e+08	0.837673	Upregulated	Concordant	221099000	0.680296	Upregulated	Match
Alpha-2-macroglobulin	A2M	1.09557e+09	8.15155e+08	-0.426533	0.000410188	Downregulated	2.90954e+09	1.36689e+09	-1.08989	Downregulated	Concordant	2017882550	-0.527949	Downregulated	Match
Collagen alpha-3(VI) chain	COL6A3	43203.3	32534.9	-0.409155	0.0207073	Downregulated	7.77276e+07	4.51292e+07	-0.784364	Downregulated	Concordant	55877080	-0.47617	Downregulated	Match
Carboxypeptidase N catalytic chain	CPN1	2.62055e+06	2.1449e+06	-0.288962	0.00314156	Downregulated	1.50568e+07	9.29516e+06	-0.69586	Downregulated	Concordant	7978804	-0.916167	Downregulated	Match
Inter-alpha-trypsin inhibitor heavy chain H3	ITIH3	1.35786e+06	1.11345e+06	-0.286294	0.013058	Downregulated	17787345	1.43962e+07	-0.305165	Downregulated	Concordant	20573329	0.209924	Upregulated	Reversed
Serum paraoxonase/arylesterase 1	PON1	2.48285e+07	3.02025e+07	0.282671	0.025107	Upregulated	2.83205e+08	1.28592e+09	2.18288	Upregulated	Concordant	804007500	1.50536	Upregulated	Match
Protein AMBP	AMBP	9.07832e+06	7.58577e+06	-0.259131	0.019888	Downregulated	8.62043e+07	6.45708e+07	-0.416878	Downregulated	Concordant	87958755	0.0290675	Upregulated	Reversed
Isoform 6 of Clusterin	CLU	1.28987e+08	1.48713e+08	0.205308	0.0373773	Upregulated	8.02215e+08	1.60178e+09	0.997617	Upregulated	Concordant	1462765850	0.866639	Upregulated	Match
Moesin	MSN	64328.8	97587.3	0.601229	0.0536062	Upregulated	1.88524e+08	2.87523e+08	0.608932	Upregulated	Concordant	181446995	-0.0551977	Downregulated	Reversed
Plasminogen	PLG	893364	1.40668e+06	0.654974	0.0615567	Upregulated	1.83439e+07	2.56616e+07	0.484309	Upregulated	Concordant	20653295	0.17107	Upregulated	Match
Cholesteryl ester transfer protein	CETP	240343	257569	0.0998648	0.0647068	Upregulated	3.17395e+06	7.40453e+06	1.22213	Upregulated	Concordant	8.12856e+06	1.35672	Upregulated	Match
Inter-alpha-trypsin inhibitor heavy chain H4	ITIH4	3.03953e+06	3.57002e+06	0.232085	0.0682009	Upregulated	3.26396e+07	3.95595e+07	0.277404	Upregulated	Concordant	53694955	0.718165	Upregulated	Match
Histone H4	H4C1	314854	599266	0.928512	0.0707289	Upregulated	4.57913e+07	1.28424e+08	1.48777	Upregulated	Concordant	146761099	1.68032	Upregulated	Match
Collagen alpha-2(VI) chain	COL6A2	27421.6	15940.9	-0.78258	0.0797635	Downregulated	6.73202e+07	3.75834e+07	-0.840944	Downregulated	Concordant	43495820	-0.630162	Downregulated	Match
Neprilysin	MME	3613.76	7570.04	1.0668	0.114749	Upregulated	16905240	2.8752e+07	0.766193	Upregulated	Concordant	7.02958e+07	2.05597	Upregulated	Match
Vitamin K-dependent protein S	PROS1	9.57224e+07	1.00165e+08	0.0654453	0.126994	Upregulated	6.29232e+08	7.91594e+08	0.331167	Upregulated	Concordant	838018500	0.413389	Upregulated	Match
Major vault protein	MVP	1405.8	8163.79	2.53785	0.135488	Upregulated	1.59272e+07	3.00539e+07	0.916064	Upregulated	Concordant	16499883	0.050967	Upregulated	Match
Elongation factor 1-alpha 1	EEF1A1;EEF1A1P5	20637.4	27487.1	0.413492	0.144226	Upregulated	3.14297e+07	37468900	0.253564	Upregulated	Concordant	75647590	1.26716	Upregulated	Match
Junction plakoglobin	JUP	14342.7	10484.1	-0.452121	0.158865	Downregulated	3.28699e+07	25652240	-0.357682	Downregulated	Concordant	31119054	-0.0789684	Downregulated	Match
Retinol-binding protein 4	RBP4	122153	148872	0.28538	0.170647	Upregulated	4.81594e+06	1.08509e+07	1.17192	Upregulated	Concordant	6342281	0.397185	Upregulated	Match
Alpha-2-antiplasmin	SERPINF2	3.90895e+06	3.92726e+06	0.00674135	0.186376	Upregulated	2.46986e+07	3.26241e+07	0.401507	Upregulated	Concordant	33742815	0.450151	Upregulated	Match
Alpha-1B-glycoprotein	A1BG	2.35575e+06	2.10471e+06	-0.162569	0.186879	Downregulated	3.51063e+07	3.28786e+07	-0.094582	Downregulated	Concordant	34265595	-0.0349695	Downregulated	Match
L-selectin	SELL	142226	209480	0.558627	0.200433	Upregulated	5.73135e+07	1.16744e+08	1.02641	Upregulated	Concordant	75951070	0.406195	Upregulated	Match
Vitamin D-binding protein	GC	1.66553e+06	2.11006e+06	0.341302	0.208957	Upregulated	7.92785e+07	84040560	0.0841558	Upregulated	Concordant	84497040	0.0919708	Upregulated	Match
CD5 antigen-like	CD5L	1.0644e+08	1.03898e+08	-0.0348676	0.222865	Downregulated	3771801500	2.06996e+09	-0.865653	Downregulated	Concordant	2348521800	-0.683501	Downregulated	Match
Beta-parvin	PARVB	9321.8	2184.8	-2.09311	0.25441	Downregulated	1.28573e+08	1.23983e+08	-0.0524478	Downregulated	Concordant	107287895	-0.261103	Downregulated	Match
Integrin beta-3	ITGB3	200159	168137	-0.251514	0.257868	Downregulated	6.04469e+08	4.95852e+08	-0.285757	Downregulated	Concordant	396128095	-0.6097	Downregulated	Match
Inter-alpha-trypsin inhibitor heavy chain H2	ITIH2	4.12491e+07	4.18255e+07	0.0200197	0.26014	Upregulated	6.8159e+07	1.56305e+08	1.19739	Upregulated	Concordant	109587215	0.685104	Upregulated	Match
Neutrophil defensin 1	DEFA1;DEFA3	16219.1	480138	4.88768	0.266665	Upregulated	3813227	2.9122e+07	2.93303	Upregulated	Concordant	2.82871e+07	2.89106	Upregulated	Match
Mannose-binding protein C	MBL2	3.04207e+06	2.97277e+06	-0.0332446	0.285315	Downregulated	1.17783e+08	4.32811e+07	-1.44432	Downregulated	Concordant	97798346	-0.268244	Downregulated	Match
Protein S100-A8	S100A8	42428	209780	2.30579	0.291594	Upregulated	1.24294e+08	3.58478e+08	1.52812	Upregulated	Concordant	367311745	1.56324	Upregulated	Match
Vitronectin	VTN	1.82099e+07	2.2427e+07	0.300513	0.294605	Upregulated	2.84676e+08	5.55422e+08	0.964265	Upregulated	Concordant	372577550	0.388222	Upregulated	Match
Properdin	CFP	3.18355e+06	3.0751e+06	-0.0500015	0.296429	Downregulated	1.66524e+07	7.65352e+06	-1.12154	Downregulated	Concordant	8880838	-0.906966	Downregulated	Match
Serum amyloid P-component	APCS	3.62477e+06	3.7657e+06	0.0550278	0.296443	Upregulated	2.87485e+07	6.58932e+07	1.19664	Upregulated	Concordant	74114160	1.36626	Upregulated	Match
Adipocyte plasma membrane-associated protein	APMAP	285917	312759	0.129456	0.324747	Upregulated	5.00925e+07	1.19637e+08	1.256	Upregulated	Concordant	79215670	0.661192	Upregulated	Match
Plasma kallikrein	KLKB1	1.22833e+06	1.33063e+06	0.115416	0.324747	Upregulated	4.41014e+06	6.00321e+06	0.444909	Upregulated	Concordant	5.27864e+06	0.259342	Upregulated	Match
Kininogen-1	KNG1	3.73225e+06	4.03516e+06	0.11258	0.329971	Upregulated	1.21819e+08	6.23391e+08	2.3554	Upregulated	Concordant	271055000	1.15385	Upregulated	Match
Kallistatin	SERPINA4	254662	285669	0.165761	0.343912	Upregulated	1.31751e+07	3.40871e+07	1.37142	Upregulated	Concordant	19152650	0.539735	Upregulated	Match
14-3-3 protein zeta/delta	YWHAZ	37958.8	35308.8	-0.104405	0.345112	Downregulated	9.24274e+08	564074900	-0.712434	Downregulated	Concordant	433558790	-1.09209	Downregulated	Match
Carboxypeptidase N subunit 2	CPN2	5.4698e+06	5.58754e+06	0.0307239	0.363614	Upregulated	2.85924e+07	2.91323e+07	0.0269906	Upregulated	Concordant	3.4217e+07	0.259084	Upregulated	Match
Stomatin	STOM	247130	2.49349e+06	3.33482	0.0232164	Upregulated	5.83034e+08	4.81351e+08	-0.276491	Downregulated	Discordant	508995515	-0.195927	Downregulated	Match
Protein S100-A7	S100A7	124555	13613.6	-3.19366	0.019569	Downregulated	108033800	1.72618e+08	0.676103	Upregulated	Discordant	271110004	1.3274	Upregulated	Match
Protein 4.1	EPB41	41921.5	140442	1.74421	0.00181708	Upregulated	1.61494e+07	9.58352e+06	-0.752856	Downregulated	Discordant	9.36373e+06	-0.786327	Downregulated	Match
Coagulation factor VIII	F8	33957.7	110623	1.70385	1.36e-06	Upregulated	2.06103e+07	1.23439e+07	-0.739571	Downregulated	Discordant	21018906	0.0283211	Upregulated	Reversed
Carbonic anhydrase 1	CA1	96795.1	309529	1.67707	0.00044981	Upregulated	4.9522e+07	43952630	-0.17212	Downregulated	Discordant	4.54524e+07	-0.123714	Downregulated	Match
Glyceraldehyde-3-phosphate dehydrogenase	GAPDH	237071	723358	1.60939	0.0174625	Upregulated	1.27419e+08	1.25885e+08	-0.0174732	Downregulated	Discordant	165558640	0.377761	Upregulated	Reversed
Ras-related C3 botulinum toxin substrate 2	RAC2	19276.1	57023.6	1.56474	0.0318116	Upregulated	3.95259e+07	3.80789e+07	-0.0538045	Downregulated	Discordant	3.44402e+07	-0.198704	Downregulated	Match
Complement component C7	C7	2.15744e+06	745664	-1.53272	7.57e-09	Downregulated	3.72819e+06	4.1764e+06	0.163784	Upregulated	Discordant	4.02707e+06	0.111256	Upregulated	Match
N-acetylmuramoyl-L-alanine amidase	PGLYRP2	747398	295075	-1.34079	4.12e-12	Downregulated	1.5958e+06	1.96122e+06	0.297473	Upregulated	Discordant	1.99039e+06	0.318772	Upregulated	Match
Angiopoietin-related protein 6	ANGPTL6	394867	175638	-1.16877	4.22e-09	Downregulated	2.01956e+07	2.91067e+07	0.527309	Upregulated	Discordant	20662879	0.0329989	Upregulated	Match
Complement component C8 gamma chain	C8G	1.55487e+06	717464	-1.11582	1.55e-08	Downregulated	4.56822e+06	6.5061e+06	0.51016	Upregulated	Discordant	6426333	0.492362	Upregulated	Match
Collectin-10	COLEC10	187113	98642.9	-0.923619	0.000799789	Downregulated	2.79366e+07	5.21355e+07	0.900111	Upregulated	Discordant	3.33813e+07	0.256885	Upregulated	Match
Fibulin-1	FBLN1	513760	271152	-0.921993	1.55e-08	Downregulated	7.35903e+06	9.78243e+06	0.410678	Upregulated	Discordant	8.66181e+06	0.235154	Upregulated	Match
Adiponectin	ADIPOQ	1.60337e+06	2.75342e+06	0.780122	0.0175921	Upregulated	5.27224e+07	3.76863e+07	-0.484376	Downregulated	Discordant	9.20176e+07	0.803494	Upregulated	Reversed
Tenascin-X	TNXB	51823	30955.4	-0.743399	0.00371129	Downregulated	1.09248e+06	1.65577e+06	0.599893	Upregulated	Discordant	710497	-0.620706	Downregulated	Reversed
Angiotensinogen	AGT	5.87004e+06	3.53153e+06	-0.733075	0.00310844	Downregulated	3.7736e+07	52731500	0.482725	Upregulated	Discordant	6.68642e+07	0.825293	Upregulated	Match
Complement component C6	C6	1.75251e+06	1.09666e+06	-0.676311	1.23e-06	Downregulated	3.03947e+06	3.37529e+06	0.151193	Upregulated	Discordant	3.18877e+06	0.0691801	Upregulated	Match
Syntenin-1	SDCBP	30804	19828.1	-0.63557	0.0277455	Downregulated	8.53798e+07	1.13376e+08	0.40915	Upregulated	Discordant	101283350	0.246431	Upregulated	Match
Afamin	AFM	4.01916e+06	2.62166e+06	-0.616411	1.04e-06	Downregulated	4.97984e+06	6.52964e+06	0.390903	Upregulated	Discordant	5.58698e+06	0.16597	Upregulated	Match
Phospholipid transfer protein	PLTP	215635	142761	-0.594991	0.00135795	Downregulated	2.25457e+07	7.60245e+07	1.75361	Upregulated	Discordant	58732820	1.38132	Upregulated	Match
Complement component C9	C9	3.53009e+06	2.46884e+06	-0.515868	0.0055413	Downregulated	8.29143e+07	1.32302e+08	0.674141	Upregulated	Discordant	134468925	0.697579	Upregulated	Match
Complement C5	C5	2.70989e+06	2.00662e+06	-0.433464	0.0201224	Downregulated	1.65817e+07	20829800	0.329061	Upregulated	Discordant	21423345	0.369596	Upregulated	Match
Selenoprotein P	SELENOP	369616	280841	-0.396277	0.00430917	Downregulated	4.59591e+07	7.83854e+07	0.770237	Upregulated	Discordant	49429855	0.105034	Upregulated	Match
Collectin-11	COLEC11	2.53234e+06	1.96172e+06	-0.368355	0.00859509	Downregulated	4.53713e+07	6.8814e+07	0.600923	Upregulated	Discordant	6.04294e+07	0.413473	Upregulated	Match
Plasma serine protease inhibitor	SERPINA5	37332.8	28959.3	-0.366417	0.00762364	Downregulated	2.82609e+06	3.53523e+06	0.322994	Upregulated	Discordant	2.16074e+06	-0.387283	Downregulated	Reversed
Mannan-binding lectin serine protease 2	MASP2	555293	709839	0.354242	0.0055191	Upregulated	74024400	6.56264e+07	-0.173725	Downregulated	Discordant	6.6924e+07	-0.145477	Downregulated	Match
Plasma protease C1 inhibitor	SERPING1	2.3424e+07	2.96654e+07	0.340793	0.0055413	Upregulated	8.03164e+07	7.74269e+07	-0.0528597	Downregulated	Discordant	91136150	0.182329	Upregulated	Reversed
Complement C3	C3	1.30198e+08	1.0594e+08	-0.297465	0.00813146	Downregulated	2.32802e+08	2.4194e+08	0.0555455	Upregulated	Discordant	214380035	-0.118932	Downregulated	Reversed
Coagulation factor XIII A chain	F13A1	1.48083e+06	1.78547e+06	0.269902	0.0195042	Upregulated	1.65768e+08	1.18125e+08	-0.488856	Downregulated	Discordant	110295420	-0.587792	Downregulated	Match
Fibrinogen beta chain	FGB	1.55962e+09	1.73131e+09	0.15067	0.0366562	Upregulated	5.25864e+09	4252486000	-0.306382	Downregulated	Discordant	5825770450	0.14776	Upregulated	Reversed
Heparin cofactor 2	SERPIND1	1.41748e+06	1.3354e+06	-0.0860639	0.0353064	Downregulated	3.91681e+07	6.91711e+07	0.820491	Upregulated	Discordant	73338830	0.904899	Upregulated	Match
Platelet-activating factor acetylhydrolase	PLA2G7	1.20504e+06	1.04369e+06	-0.207389	0.0555729	Downregulated	4.92706e+07	6.81615e+07	0.46823	Upregulated	Discordant	73698995	0.580917	Upregulated	Match
Haptoglobin	HP	1.17223e+09	1.71092e+09	0.545514	0.0573068	Upregulated	1.16372e+10	8.31156e+09	-0.485553	Downregulated	Discordant	7176386600	-0.697414	Downregulated	Match
Desmoglein-1	DSG1	66171.5	72141.8	0.124625	0.0655978	Upregulated	5.69392e+07	4.13548e+07	-0.461367	Downregulated	Discordant	47438808	-0.263355	Downregulated	Match
Antithrombin-III	SERPINC1	1.96874e+06	2.54681e+06	0.371424	0.0661408	Upregulated	5.12401e+07	4.44637e+07	-0.204646	Downregulated	Discordant	36807880	-0.477258	Downregulated	Match
C4b-binding protein beta chain	C4BPB	1.67031e+07	1.48788e+07	-0.166849	0.110008	Downregulated	730608500	8.44192e+08	0.208473	Upregulated	Discordant	962756450	0.398072	Upregulated	Match
Glucose-6-phosphate 1-dehydrogenase	G6PD	1289.73	12261.4	3.24899	0.123769	Upregulated	7.48727e+06	7.35164e+06	-0.0263735	Downregulated	Discordant	6943891	-0.108695	Downregulated	Match
Fructose-bisphosphate aldolase A	ALDOA	19589.7	23914.7	0.287803	0.12875	Upregulated	1.021e+08	8.5174e+07	-0.261502	Downregulated	Discordant	91521110	-0.157811	Downregulated	Match
Peptidyl-prolyl cis-trans isomerase A	PPIA	88636.6	92812.9	0.0664231	0.135513	Upregulated	3.32575e+08	2.13926e+08	-0.636569	Downregulated	Discordant	177474754	-0.906068	Downregulated	Match
Alpha-2-HS-glycoprotein	AHSG	4.07584e+06	3.72946e+06	-0.12813	0.152593	Downregulated	8.66537e+07	9.51232e+07	0.134535	Upregulated	Discordant	119626795	0.465207	Upregulated	Match
Filamin-A	FLNA	138121	191955	0.474832	0.183082	Upregulated	4.09539e+08	3.01047e+08	-0.444014	Downregulated	Discordant	2.4781e+08	-0.724765	Downregulated	Match
Fibrinogen alpha chain	FGA	1.16873e+09	1.20103e+09	0.0393269	0.20987	Upregulated	6671970000	5.34071e+09	-0.321083	Downregulated	Discordant	7503158600	0.169385	Upregulated	Reversed
Prenylcysteine oxidase 1	PCYOX1	2.66117e+06	2.64255e+06	-0.0101301	0.217152	Downregulated	3.00666e+08	6.60827e+08	1.13611	Upregulated	Discordant	448112370	0.5757	Upregulated	Match
Fibrinogen gamma chain	FGG	931977	953004	0.0321886	0.22309	Upregulated	7.93596e+09	6.11204e+09	-0.376752	Downregulated	Discordant	8190010950	0.0454603	Upregulated	Reversed
Ficolin-1	FCN1	314147	194495	-0.691703	0.227487	Downregulated	2.3834e+07	3.22656e+07	0.436973	Upregulated	Discordant	29759745	0.32034	Upregulated	Match
Tenascin	TNC	305647	295641	-0.0480215	0.240874	Downregulated	3.80279e+08	6.36275e+08	0.742591	Upregulated	Discordant	538820680	0.502745	Upregulated	Match
Pyruvate kinase PKM	PKM	83372.3	143992	0.788346	0.252548	Upregulated	7.89754e+07	6.59706e+07	-0.259581	Downregulated	Discordant	75304675	-0.0686644	Downregulated	Match
A disintegrin and metalloproteinase with thrombospondin motifs 13	ADAMTS13	97368.2	86776.6	-0.166145	0.25441	Downregulated	7.26524e+06	9.37684e+06	0.36809	Upregulated	Discordant	9.3246e+06	0.360031	Upregulated	Match
Cathelicidin antimicrobial peptide	CAMP	89382.2	91047.4	0.0266309	0.262428	Upregulated	6.16434e+08	5.06554e+08	-0.28323	Downregulated	Discordant	615525085	-0.00212781	Downregulated	Match
Cofilin-1	CFL1	26819.1	30383.9	0.180046	0.285315	Upregulated	1.62931e+08	1.40692e+08	-0.211718	Downregulated	Discordant	116691238	-0.481563	Downregulated	Match
Haptoglobin-related protein	HPR	1.70746e+08	1.7636e+08	0.0466778	0.293117	Upregulated	1.06405e+09	8.36365e+08	-0.347356	Downregulated	Discordant	943258750	-0.173834	Downregulated	Match
Alpha-1-acid glycoprotein 1	ORM1	4.08471e+06	3.7333e+06	-0.12978	0.29796	Downregulated	3.14993e+08	3.79539e+08	0.268929	Upregulated	Discordant	314095550	-0.0041145	Downregulated	Reversed
Fermitin family homolog 3	FERMT3	108775	62943.4	-0.789221	0.320712	Downregulated	2.21227e+08	2.2227e+08	0.00678624	Upregulated	Discordant	190902241	-0.21269	Downregulated	Reversed
Prothrombin	F2	3.48326e+06	3.04821e+06	-0.192477	0.324747	Downregulated	2.55937e+07	7.0761e+07	1.46717	Upregulated	Discordant	51248200	1.00171	Upregulated	Match
Ras-related protein Rap-1b	RAP1B	76518.9	92688.4	0.276573	0.325282	Upregulated	4.6149e+08	2.4788e+08	-0.896657	Downregulated	Discordant	286663225	-0.686942	Downregulated	Match
Tubulin alpha-1C chain	TUBA1C	40213.6	64158.4	0.673953	0.348076	Upregulated	1.99409e+08	1.84433e+08	-0.112639	Downregulated	Discordant	1.47979e+08	-0.43034	Downregulated	Match
Myosin-9	MYH9	18499.5	89801.2	2.27925	0.363614	Upregulated	1.39179e+08	9.76791e+07	-0.510823	Downregulated	Discordant	9.25127e+07	-0.58922	Downregulated	Match
