# Supplementary material for: Combined multi-omics and multi-spectral profiling of plasma extracellular vesicles reveals liquid biopsy biomarkers for glioma diagnosis
Source: Cell Rep Med. 2026 Apr 17;7(5):102744. doi: 10.1016/j.xcrm.2026.102744 (PMC13198237; doi:10.1016/j.xcrm.2026.102744)
Supplement: Table S8. Table comparing the differential protein abundance pattern between healthy controls and the pre-operative glioblastoma patient samples in the longitudinal cohort with the differential protein abundance patterns identified within the training and validation cohorts, related to Figures 4 and [file mmc9.xlsx]

## Sheet: 3 Cohort Protein
Cohort		Test					Validation				Longitudinal
Protein	Gene	Mean Healthy	Mean Glioma	Log2 fold change	q Value	Change	Mean Control	Mean Glioma	Glioma Log2 fold change	Change	Mean Healthy	Mean Glioblastoma Pre-operative	Log2 fold change	Change	Match
Thrombospondin-1	THBS1	1.89115e+06	9.66841e+06	2.35401	1.99e-08	Upregulated	2.50307e+08	274757200	0.134457	Upregulated	8618.22	18627.6	1.11198	Upregulated	Concordant
Protein S100-A9	S100A9	314614	1.41053e+06	2.16458	0.0180815	Upregulated	2.24845e+08	7.22762e+08	1.68459	Upregulated	495.517	1040.48	1.07024	Upregulated	Concordant
Guanine nucleotide-binding protein G(i) subunit alpha-1	GNAI1	18479.9	79888.9	2.11204	0.0229153	Upregulated	1.36887e+08	1.411e+08	0.0437306	Upregulated	150.4	162.58	0.112345	Upregulated	Concordant
Complement factor I	CFI	437892	1.35595e+06	1.63065	0.000487941	Upregulated	7.39128e+06	8.55606e+06	0.211123	Upregulated	96616.2	98578.4	0.0290051	Upregulated	Concordant
Cartilage oligomeric matrix protein	COMP	778592	278985	-1.48068	0	Downregulated	2.13878e+07	1.25306e+07	-0.771336	Downregulated	6451.98	1475.22	-2.12881	Downregulated	Concordant
Alpha-enolase	ENO1	47047.3	126113	1.42253	0.0101114	Upregulated	61626750	6.37334e+07	0.0484922	Upregulated	390.783	984.9	1.33361	Upregulated	Concordant
Laminin-2 (LAMC1 in test and validation cohorts)	LAMC1|LAMB1|LAMA2	37740.9	14926.2	-1.33828	0.0396654	Downregulated	1.85629e+07	1.58329e+07	-0.2295	Downregulated	23661.5	9445	-1.32492	Downregulated	Concordant
Reelin	RELN	142433	58383.9	-1.28664	6.03e-06	Downregulated	1.59615e+08	8.40636e+07	-0.925045	Downregulated	12247	3952.2	-1.6317	Downregulated	Concordant
IgGFc-binding protein	FCGBP	2.50257e+07	1.02999e+07	-1.28078	7.33e-10	Downregulated	3.09242e+09	1.71092e+09	-0.853968	Downregulated	6971.4	2447.86	-1.50993	Downregulated	Concordant
Sushi, von Willebrand factor type A, EGF and pentraxin domain-containing protein 1:EGF-like domains 4-6	SVEP1	130093	56183.1	-1.21134	6.18e-06	Downregulated	108944050	5.65551e+07	-0.945859	Downregulated	4570.4	1748.66	-1.38607	Downregulated	Concordant
Sushi, von Willebrand factor type A, EGF and pentraxin domain-containing protein 1:Sushi 15-18	SVEP1	130093	56183.1	-1.21134	6.18e-06	Downregulated	108944050	5.65551e+07	-0.945859	Downregulated	4550.12	1906.46	-1.25501	Downregulated	Concordant
Galectin-3-binding protein	LGALS3BP	1.01163e+08	4.44622e+07	-1.18603	8.52e-09	Downregulated	4.50513e+09	2.64642e+09	-0.767528	Downregulated	38221.2	7303.96	-2.38762	Downregulated	Concordant
Thrombospondin-4	THBS4	534691	238887	-1.16238	1.94e-10	Downregulated	6.7951e+06	4.85903e+06	-0.483826	Downregulated	7822.23	2250.14	-1.79757	Downregulated	Concordant
Complement component C8 alpha chain	C8A	1.20463e+06	546653	-1.13989	1.23e-07	Downregulated	3.77008e+06	3.01782e+06	-0.321087	Downregulated	500.867	493.16	-0.0223708	Downregulated	Concordant
Complement C1q subcomponent subunit B	C1QB	4.43465e+07	2.20901e+07	-1.00542	0.00132878	Downregulated	1.68825e+08	1.58743e+08	-0.0888356	Downregulated	564.617	393.8	-0.519809	Downregulated	Concordant
Laminin-2 (LAMB1 in test and validation cohorts)	LAMC1|LAMB1|LAMA2	25184.5	12675.1	-0.990546	0.0352458	Downregulated	1.35774e+07	1.15379e+07	-0.234829	Downregulated	23661.5	9445	-1.32492	Downregulated	Concordant
Transforming growth factor beta-1	TGFB1	22642.3	44789.5	0.98414	7.95e-05	Upregulated	3.36109e+07	5.33019e+07	0.66526	Upregulated	491.533	534.7	0.12144	Upregulated	Concordant
Alpha-1-acid glycoprotein 2	ORM2	5.34622e+06	2.92407e+06	-0.870543	0.000510964	Downregulated	8.68988e+07	7.2243e+07	-0.266479	Downregulated	189.2	185.92	-0.0252301	Downregulated	Concordant
Amyloid beta A4 protein	APP	63995.1	113079	0.821304	0.0140217	Upregulated	2.50073e+07	4.11689e+07	0.719204	Upregulated	33603.5	83470.6	1.31266	Upregulated	Concordant
CD29	ITGB1	159212	90519.2	-0.814651	0.0209147	Downregulated	1.25097e+08	1.11855e+08	-0.161416	Downregulated	77.85	76.62	-0.022976	Downregulated	Concordant
Ficolin-3	FCN3	2.83323e+07	1.64383e+07	-0.785388	0.00132558	Downregulated	7.04547e+09	4.0975e+09	-0.781951	Downregulated	8135.53	1998.86	-2.02506	Downregulated	Concordant
Alpha-1-antitrypsin	SERPINA1	5.22028e+07	3.29476e+07	-0.663952	2.92e-05	Downregulated	7.70738e+08	6.77057e+08	-0.186963	Downregulated	614.167	379.08	-0.696128	Downregulated	Concordant
Transferrin receptor protein 1:Extracellular domain	TFRC	164295	112270	-0.549319	0.000434155	Downregulated	1.19292e+08	5.25172e+07	-1.18364	Downregulated	1546.62	764.88	-1.01581	Downregulated	Concordant
Polymeric immunoglobulin receptor	PIGR	7.16127e+06	4.92921e+06	-0.53886	0.0289869	Downregulated	7.69386e+07	5.17193e+07	-0.573006	Downregulated	5634.07	3033.68	-0.893108	Downregulated	Concordant
Transforming growth factor-beta-induced protein ig-h3	TGFBI	39526.2	28149.6	-0.489697	0.00275573	Downregulated	2.37049e+07	1.41591e+07	-0.74346	Downregulated	1134.08	980.44	-0.210025	Downregulated	Concordant
Mannan-binding lectin serine protease 1 heavy chain	MASP1	491646	359458	-0.451795	0.00344991	Downregulated	2.37082e+07	1.70723e+07	-0.473723	Downregulated	321	311.92	-0.0413972	Downregulated	Concordant
Alpha-1-antichymotrypsin	SERPINA3	3.67713e+06	4.99464e+06	0.441801	0.00622986	Upregulated	1.37974e+08	2.46582e+08	0.837673	Upregulated	179936	184345	0.0349273	Upregulated	Concordant
Alpha-2-macroglobulin	A2M	1.09557e+09	8.15155e+08	-0.426533	0.000410188	Downregulated	2.90954e+09	1.36689e+09	-1.08989	Downregulated	25727.6	14538.2	-0.823464	Downregulated	Concordant
Collagen alpha-3(VI) chain:isoform 3	COL6A3	43203.3	32534.9	-0.409155	0.0207073	Downregulated	7.77276e+07	4.51292e+07	-0.784364	Downregulated	987.683	81.28	-3.60308	Downregulated	Concordant
Carboxypeptidase N catalytic chain	CPN1	2.62055e+06	2.1449e+06	-0.288962	0.00314156	Downregulated	1.50568e+07	9.29516e+06	-0.69586	Downregulated	748.467	712.24	-0.0715746	Downregulated	Concordant
Inter-alpha-trypsin inhibitor heavy chain H3	ITIH3	1.35786e+06	1.11345e+06	-0.286294	0.013058	Downregulated	17787345	1.43962e+07	-0.305165	Downregulated	3509.22	1336.56	-1.39262	Downregulated	Concordant
Serum paraoxonase/arylesterase 1	PON1	2.48285e+07	3.02025e+07	0.282671	0.025107	Upregulated	2.83205e+08	1.28592e+09	2.18288	Upregulated	150.5	172.04	0.192981	Upregulated	Concordant
Alpha-1-microglobulin	AMBP	9.07832e+06	7.58577e+06	-0.259131	0.019888	Downregulated	8.62043e+07	6.45708e+07	-0.416878	Downregulated	86939.1	49348.4	-0.817003	Downregulated	Concordant
Complement component C8 beta chain	C8B	1.10446e+06	298782	-1.88617	0	Downregulated	5.13089e+06	4.72188e+06	-0.119847	Downregulated	253.8	286.28	0.173735	Upregulated	Discordant
Lipopolysaccharide-binding protein	LBP	244785	743399	1.60262	6.76e-10	Upregulated	9.63163e+07	1.62604e+08	0.755513	Upregulated	2236.53	925.88	-1.27237	Downregulated	Discordant
Multimerin-1	MMRN1	779055	2.56213e+06	1.71755	7.23e-06	Upregulated	1.0886e+08	2.39564e+08	1.13793	Upregulated	234.633	198.4	-0.241996	Downregulated	Discordant
Serum amyloid A-1 protein	SAA1	1.16035e+06	8.09293e+06	2.80211	3.51e-05	Upregulated	2.93117e+08	9.03461e+08	1.62399	Upregulated	178.567	130.58	-0.451529	Downregulated	Discordant
Ficolin-2	FCN2	1.99782e+06	3.73416e+06	0.902358	0.00011619	Upregulated	2.57361e+08	3.02235e+08	0.231873	Upregulated	45923.8	28614.9	-0.682476	Downregulated	Discordant
Insulin-like growth factor-binding protein complex acid labile subunit	IGFALS	388398	579117	0.57632	0.00031034	Upregulated	3.12454e+06	6.67843e+06	1.09587	Upregulated	47120.1	35978.1	-0.389221	Downregulated	Discordant
Serum amyloid A-2 protein	SAA2	179577	1.63571e+06	3.18724	0.000391127	Upregulated	1.43482e+07	5.4911e+07	1.93623	Upregulated	559.55	526.02	-0.0891494	Downregulated	Discordant
Transitional endoplasmic reticulum ATPase	VCP	301166	178516	-0.754504	0.000653479	Downregulated	3.28227e+07	2.42832e+07	-0.434738	Downregulated	304.817	654.04	1.10144	Upregulated	Discordant
Transforming growth factor beta-1 binding protein 1	LTBP1	206092	548312	1.41171	0.000814109	Upregulated	3.15193e+07	7.60315e+07	1.27036	Upregulated	762.817	558.06	-0.450916	Downregulated	Discordant
Phosphatidylinositol-glycan-specific phospholipase D	GPLD1	2.21138e+06	3.36043e+06	0.603696	0.00137102	Upregulated	7.96525e+06	1.88651e+07	1.24393	Upregulated	418.417	281.96	-0.56945	Downregulated	Discordant
HLA class I histocompatibility antigen, B-7 alpha chain	HLA-B	127898	53829.9	-1.24851	0.00188253	Downregulated	1.11877e+08	1.01462e+08	-0.140977	Downregulated	167.533	183.64	0.132432	Upregulated	Discordant
Complement C1q subcomponent subunit C	C1QC	5.44162e+07	2.70911e+07	-1.00622	0.00227424	Downregulated	2.29685e+08	2.16461e+08	-0.0855475	Downregulated	296.6	331.5	0.16049	Upregulated	Discordant
Complement C1s subcomponent	C1S	4.35688e+06	7.42573e+06	0.769239	0.00362932	Upregulated	5.58304e+07	9.01158e+07	0.690728	Upregulated	31240.1	8267.02	-1.91796	Downregulated	Discordant
Hemopexin	HPX	1.3524e+07	1.83861e+07	0.443094	0.00448432	Upregulated	1.19951e+08	1.46099e+08	0.284493	Upregulated	36135.2	11977.1	-1.59313	Downregulated	Discordant
Coagulation Factor XI	F11	9762.31	29015.4	1.57152	0.0112875	Upregulated	3.61936e+07	7.55301e+07	1.06132	Upregulated	5213.28	3795.56	-0.45788	Downregulated	Discordant
Coagulation Factor V	F5	4.83122e+06	6.65148e+06	0.461289	0.0264419	Upregulated	2.07799e+08	3.90083e+08	0.908591	Upregulated	84010.8	81040.2	-0.0519381	Downregulated	Discordant
Clusterin	CLU	1.28987e+08	1.48713e+08	0.205308	0.0373773	Upregulated	8.02215e+08	1.60178e+09	0.997617	Upregulated	6573.88	2803.62	-1.22946	Downregulated	Discordant
von Willebrand factor	VWF	1.42333e+07	2.27881e+07	0.679007	0.0391231	Upregulated	1.75053e+09	2.56677e+09	0.552161	Upregulated	79922.6	54105.2	-0.562838	Downregulated	Discordant
Proteoglycan-4 precursor	PRG4	2.6464e+07	3.79267e+07	0.519182	0.0467692	Upregulated	3.20709e+08	3.54612e+08	0.144976	Upregulated	66357.4	51110.5	-0.376639	Downregulated	Discordant
Plasminogen	PLG	893364	1.40668e+06	0.654974	0.0615567	Upregulated	1.83439e+07	2.56616e+07	0.484309	Upregulated	19111	21229.6	0.151675	Upregulated	Concordant
Cholesteryl ester transfer protein	CETP	240343	257569	0.0998648	0.0647068	Upregulated	3.17395e+06	7.40453e+06	1.22213	Upregulated	303	320.04	0.0789344	Upregulated	Concordant
LRP	MVP	1405.8	8163.79	2.53785	0.135488	Upregulated	1.59272e+07	3.00539e+07	0.916064	Upregulated	217.75	234.44	0.106546	Upregulated	Concordant
Elongation factor 1-alpha 1	EEF1A1	20637.4	27487.1	0.413492	0.144226	Upregulated	3.14297e+07	37468900	0.253564	Upregulated	190.083	200.38	0.0761065	Upregulated	Concordant
Junction plakoglobin	JUP	14342.7	10484.1	-0.452121	0.158865	Downregulated	3.28699e+07	25652240	-0.357682	Downregulated	270.6	168.44	-0.683927	Downregulated	Concordant
Retinol-binding protein 4	RBP4	122153	148872	0.28538	0.170647	Upregulated	4.81594e+06	1.08509e+07	1.17192	Upregulated	699.917	920.18	0.394733	Upregulated	Concordant
Alpha-1B-glycoprotein	A1BG	2.35575e+06	2.10471e+06	-0.162569	0.186879	Downregulated	3.51063e+07	3.28786e+07	-0.094582	Downregulated	883.717	494.6	-0.837322	Downregulated	Concordant
CD5 antigen-like	CD5L	1.0644e+08	1.03898e+08	-0.0348676	0.222865	Downregulated	3771801500	2.06996e+09	-0.865653	Downregulated	94408.2	25129.7	-1.90952	Downregulated	Concordant
Beta-parvin	PARVB	9321.8	2184.8	-2.09311	0.25441	Downregulated	1.28573e+08	1.23983e+08	-0.0524478	Downregulated	193.583	127.18	-0.606083	Downregulated	Concordant
Neutrophil defensin 1	DEFA1	16219.1	480138	4.88768	0.266665	Upregulated	3813227	2.9122e+07	2.93303	Upregulated	218.883	228.08	0.0593778	Upregulated	Concordant
Properdin	CFP	3.18355e+06	3.0751e+06	-0.0500015	0.296429	Downregulated	1.66524e+07	7.65352e+06	-1.12154	Downregulated	206294	166773	-0.306818	Downregulated	Concordant
Kallistatin	SERPINA4	254662	285669	0.165761	0.343912	Upregulated	1.31751e+07	3.40871e+07	1.37142	Upregulated	30613.6	34690	0.180345	Upregulated	Concordant
14-3-3 protein zeta/delta	YWHAZ	37958.8	35308.8	-0.104405	0.345112	Downregulated	9.24274e+08	564074900	-0.712434	Downregulated	17960.3	16096.2	-0.158085	Downregulated	Concordant
Moesin	MSN	64328.8	97587.3	0.601229	0.0536062	Upregulated	1.88524e+08	2.87523e+08	0.608932	Upregulated	131.067	125.96	-0.0573352	Downregulated	Discordant
Inter-alpha-trypsin inhibitor heavy chain H4	ITIH4	3.03953e+06	3.57002e+06	0.232085	0.0682009	Upregulated	3.26396e+07	3.95595e+07	0.277404	Upregulated	10649.8	6412.82	-0.7318	Downregulated	Discordant
Histone H4	H4C1	314854	599266	0.928512	0.0707289	Upregulated	4.57913e+07	1.28424e+08	1.48777	Upregulated	1060	953.88	-0.152185	Downregulated	Discordant
Collagen alpha-2(VI) chain	COL6A2	27421.6	15940.9	-0.78258	0.0797635	Downregulated	6.73202e+07	3.75834e+07	-0.840944	Downregulated	242.35	257.26	0.0861351	Upregulated	Discordant
Neprilysin	MME	3613.76	7570.04	1.0668	0.114749	Upregulated	16905240	2.8752e+07	0.766193	Upregulated	158.767	95.7	-0.730317	Downregulated	Discordant
Vitamin K-dependent protein S	PROS1	9.57224e+07	1.00165e+08	0.0654453	0.126994	Upregulated	6.29232e+08	7.91594e+08	0.331167	Upregulated	70052.5	67671	-0.0498993	Downregulated	Discordant
Alpha-2-antiplasmin	SERPINF2	3.90895e+06	3.92726e+06	0.00674135	0.186376	Upregulated	2.46986e+07	3.26241e+07	0.401507	Upregulated	1372.82	789.5	-0.798128	Downregulated	Discordant
L-Selectin	SELL	142226	209480	0.558627	0.200433	Upregulated	5.73135e+07	1.16744e+08	1.02641	Upregulated	20950.6	19497.2	-0.103727	Downregulated	Discordant
Vitamin D-binding protein	GC	1.66553e+06	2.11006e+06	0.341302	0.208957	Upregulated	7.92785e+07	84040560	0.0841558	Upregulated	3246.73	1479.18	-1.13419	Downregulated	Discordant
Integrin beta-3	ITGB3	200159	168137	-0.251514	0.257868	Downregulated	6.04469e+08	4.95852e+08	-0.285757	Downregulated	261.45	271	0.0517578	Upregulated	Discordant
Inter-alpha-trypsin inhibitor heavy chain H2	ITIH2	4.12491e+07	4.18255e+07	0.0200197	0.26014	Upregulated	6.8159e+07	1.56305e+08	1.19739	Upregulated	144610	118116	-0.291964	Downregulated	Discordant
Mannose-binding protein C	MBL2	3.04207e+06	2.97277e+06	-0.0332446	0.285315	Downregulated	1.17783e+08	4.32811e+07	-1.44432	Downregulated	9028.4	9533.04	0.078466	Upregulated	Discordant
Calgranulin A	S100A8	42428	209780	2.30579	0.291594	Upregulated	1.24294e+08	3.58478e+08	1.52812	Upregulated	93.6833	88.4	-0.083746	Downregulated	Discordant
Vitronectin	VTN	1.82099e+07	2.2427e+07	0.300513	0.294605	Upregulated	2.84676e+08	5.55422e+08	0.964265	Upregulated	1694.93	990.98	-0.774301	Downregulated	Discordant
Serum amyloid P-component	APCS	3.62477e+06	3.7657e+06	0.0550278	0.296443	Upregulated	2.87485e+07	6.58932e+07	1.19664	Upregulated	90152.7	80519.4	-0.163034	Downregulated	Discordant
Adipocyte plasma membrane-associated protein	APMAP	285917	312759	0.129456	0.324747	Upregulated	5.00925e+07	1.19637e+08	1.256	Upregulated	47.9667	46.94	-0.0312143	Downregulated	Discordant
Plasma kallikrein	KLKB1	1.22833e+06	1.33063e+06	0.115416	0.324747	Upregulated	4.41014e+06	6.00321e+06	0.444909	Upregulated	151827	133944	-0.180805	Downregulated	Discordant
Kininogen-1	KNG1	3.73225e+06	4.03516e+06	0.11258	0.329971	Upregulated	1.21819e+08	6.23391e+08	2.3554	Upregulated	5798.3	2251.1	-1.365	Downregulated	Discordant
Carboxypeptidase N subunit 2	CPN2	5.4698e+06	5.58754e+06	0.0307239	0.363614	Upregulated	2.85924e+07	2.91323e+07	0.0269906	Upregulated	22550.7	19539.7	-0.206763	Downregulated	Discordant
A disintegrin and metalloproteinase with thrombospondin motifs 13	ADAMTS13	97368.2	86776.6	-0.166145	0.25441	Downregulated	7.26524e+06	9.37684e+06	0.36809	Upregulated	2795.6	925.38	-1.59504	Downregulated	Discordant
Alpha-2-HS-glycoprotein	AHSG	4.07584e+06	3.72946e+06	-0.12813	0.152593	Downregulated	8.66537e+07	9.51232e+07	0.134535	Upregulated	185.5	167.76	-0.14502	Downregulated	Discordant
Complement C5	C5	2.70989e+06	2.00662e+06	-0.433464	0.0201224	Downregulated	1.65817e+07	20829800	0.329061	Upregulated	49160.8	39454.3	-0.317325	Downregulated	Discordant
Desmoglein-1	DSG1	66171.5	72141.8	0.124625	0.0655978	Upregulated	5.69392e+07	4.13548e+07	-0.461367	Downregulated	453.8	423.42	-0.0999672	Downregulated	Discordant
Fibrinogen beta chain	FGB	1.55962e+09	1.73131e+09	0.15067	0.0366562	Upregulated	5.25864e+09	4252486000	-0.306382	Downregulated	1125.4	392.66	-1.51909	Downregulated	Discordant
Haptoglobin	HP	1.17223e+09	1.71092e+09	0.545514	0.0573068	Upregulated	1.16372e+10	8.31156e+09	-0.485553	Downregulated	89800	64972.8	-0.466879	Downregulated	Discordant
Mannan-binding lectin serine protease 2	MASP2	555293	709839	0.354242	0.0055191	Upregulated	74024400	6.56264e+07	-0.173725	Downregulated	405.3	186.44	-1.12028	Downregulated	Discordant
N-acetylmuramoyl-L-alanine amidase	PGLYRP2	747398	295075	-1.34079	4.12e-12	Downregulated	1.5958e+06	1.96122e+06	0.297473	Upregulated	36015.1	13941.1	-1.36926	Downregulated	Discordant
Platelet-activating factor acetylhydrolase	PLA2G7	1.20504e+06	1.04369e+06	-0.207389	0.0555729	Downregulated	4.92706e+07	6.81615e+07	0.46823	Upregulated	27983.2	12354.4	-1.17954	Downregulated	Discordant
Peptidyl-prolyl cis-trans isomerase A	PPIA	1.96874e+06	2.54681e+06	0.371424	0.0661408	Upregulated	5.12401e+07	4.44637e+07	-0.204646	Downregulated	7691.75	9536.34	0.310124	Upregulated	Discordant
Ras-related C3 botulinum toxin substrate 2	RAC2	19276.1	57023.6	1.56474	0.0318116	Upregulated	3.95259e+07	3.80789e+07	-0.0538045	Downregulated	143.1	181.86	0.345805	Upregulated	Discordant
Protein S100-A7	S100A7	124555	13613.6	-3.19366	0.019569	Downregulated	108033800	1.72618e+08	0.676103	Upregulated	444.533	533.18	0.262331	Upregulated	Discordant
Syntenin-1	SDCBP	30804	19828.1	-0.63557	0.0277455	Downregulated	8.53798e+07	1.13376e+08	0.40915	Upregulated	31061.9	26304.1	-0.239858	Downregulated	Discordant
Antithrombin-III	SERPINC1	1.96874e+06	2.54681e+06	0.371424	0.0661408	Upregulated	5.12401e+07	4.44637e+07	-0.204646	Downregulated	40312.2	33827.3	-0.253031	Downregulated	Discordant
Heparin cofactor 2	SERPIND1	1.41748e+06	1.3354e+06	-0.0860639	0.0353064	Downregulated	3.91681e+07	6.91711e+07	0.820491	Upregulated	1948.48	1367.68	-0.510621	Downregulated	Discordant
Erythrocyte band 7 integral membrane protein	STOM	247130	2.49349e+06	3.33482	0.0232164	Upregulated	5.83034e+08	4.81351e+08	-0.276491	Downregulated	425.4	539.36	0.342428	Upregulated	Discordant
Tenascin-X	TNXB	51823	30955.4	-0.743399	0.00371129	Downregulated	1.09248e+06	1.65577e+06	0.599893	Upregulated	3365.15	1152.02	-1.54651	Downregulated	Discordant
