# Supplementary material for: Combined multi-omics and multi-spectral profiling of plasma extracellular vesicles reveals liquid biopsy biomarkers for glioma diagnosis
Source: Cell Rep Med. 2026 Apr 17;7(5):102744. doi: 10.1016/j.xcrm.2026.102744 (PMC13198237; doi:10.1016/j.xcrm.2026.102744)
Supplement: Table S9. Summary of the identified differentially expressed microRNA between glioma patients’ plasma sEVs relative to healthy volunteers’ plasma sEVs in the training cohort (q < 0.05), related to Figure 5 [file mmc10.xlsx]

## Sheet: Test All microRNA
Cohort	Test
MicroRNA	Mean Healthy	Mean Glioma	log2 Fold Change	Adjusted p-value	Change
hsa-miR-16-5p	5855.19	13397.8	1.2849	1.79e-09	Upregulated
hsa-miR-144-3p	110.572	380.246	2.09081	1.26e-07	Upregulated
hsa-miR-30d-5p	203.292	136.042	-0.66184	1.63e-07	Downregulated
hsa-miR-423-5p	1019	1899.46	1.10824	1.63e-07	Upregulated
hsa-let-7e-5p	318.735	152.786	-1.01974	1.72e-07	Downregulated
hsa-miR-486-3p	6.19942	23.2397	1.96108	4.47e-07	Upregulated
hsa-miR-151b	29.5681	51.0141	0.890129	6.2e-07	Upregulated
hsa-miR-4508	0.981946	7.06393	2.93383	1.98e-06	Upregulated
hsa-let-7i-5p	1043.23	1786.76	0.777538	2.53e-06	Upregulated
hsa-miR-99b-5p	46.9031	21.4481	-1.10327	2.69e-06	Downregulated
hsa-miR-15a-5p	27.6259	59.8424	1.30338	3.35e-06	Upregulated
hsa-miR-10a-5p	159.09	59.5365	-1.32828	4.05e-06	Downregulated
hsa-miR-185-5p	218.513	428.289	0.934107	4.05e-06	Upregulated
hsa-miR-126-5p	1530.07	684.986	-1.01808	4.09e-06	Downregulated
hsa-miR-30a-5p	146.34	53.8908	-1.37245	4.09e-06	Downregulated
hsa-miR-143-3p	51.0137	117.97	1.45666	7.95e-06	Upregulated
hsa-miR-150-5p	102.785	46.3384	-0.985088	1.02e-05	Downregulated
hsa-miR-486-5p	1743.26	3438.92	1.10015	1.27e-05	Upregulated
hsa-miR-24-3p	316.54	201.264	-0.72915	1.37e-05	Downregulated
hsa-miR-126-3p	10479.3	5160.61	-0.924384	1.54e-05	Downregulated
hsa-miR-139-5p	460.351	226.12	-1.06868	1.54e-05	Downregulated
hsa-miR-15b-5p	82.347	159.883	1.01253	1.84e-05	Upregulated
hsa-miR-26a-5p	1276.79	870.372	-0.67942	1.96e-05	Downregulated
hsa-miR-4732-5p	8.8859	20.1429	1.46402	2.02e-05	Upregulated
hsa-miR-139-3p	15.0805	5.94563	-1.43846	2.48e-05	Downregulated
hsa-miR-182-5p	17.4472	50.0561	1.42552	3.33e-05	Upregulated
hsa-miR-181a-5p	70.0809	33.9445	-1.08433	4.21e-05	Downregulated
hsa-miR-451a	39.9959	101.888	1.29133	5.69e-05	Upregulated
hsa-miR-629-5p	15.1483	27.8627	1.10897	8.01e-05	Upregulated
hsa-miR-142-3p	203.911	366.688	0.703528	9.18e-05	Upregulated
hsa-miR-93-5p	363.534	586.255	0.678892	0.000107166	Upregulated
hsa-miR-3960	4.58584	12.1816	1.86295	0.000107336	Upregulated
hsa-miR-155-5p	73.1274	40.3685	-0.833412	0.000124489	Downregulated
hsa-miR-92a-3p	55.6907	95.261	0.864555	0.000129636	Upregulated
hsa-miR-2110	3.78577	8.69781	1.37218	0.000132298	Upregulated
hsa-miR-30c-5p	7.15648	3.93578	-1.09661	0.000165084	Downregulated
hsa-miR-125a-5p	48.7144	24.8022	-0.970525	0.000195229	Downregulated
hsa-miR-20b-5p	15.6348	32.3428	1.0962	0.000197501	Upregulated
hsa-miR-101-3p	5.36544	11.4965	1.12824	0.000221213	Upregulated
hsa-miR-183-5p	0.757335	4.69954	2.1441	0.000300967	Upregulated
hsa-miR-107	17.2505	30.993	0.912563	0.000311627	Upregulated
hsa-miR-30a-3p	60.2796	24.7568	-1.18101	0.000401885	Downregulated
hsa-miR-181b-5p	11.5482	4.19046	-1.28699	0.000493184	Downregulated
hsa-miR-10b-5p	117.837	51.894	-1.09133	0.000537322	Downregulated
hsa-miR-223-3p	123.469	307.1	0.919329	0.000770367	Upregulated
hsa-miR-26b-5p	1197.24	1135.86	-0.308664	0.000770367	Downregulated
hsa-miR-25-3p	13.4106	24.7747	0.928863	0.00079141	Upregulated
hsa-miR-203a-3p	133.274	306.576	1.50592	0.000811692	Upregulated
hsa-miR-342-3p	184.285	110.281	-0.581838	0.00200597	Downregulated
hsa-miR-20a-5p	44.4053	86.7681	0.744577	0.00202479	Upregulated
hsa-miR-142-5p	222.005	281.905	0.472935	0.00208332	Upregulated
hsa-miR-130a-3p	41.9254	63.0536	0.640243	0.00219655	Upregulated
hsa-let-7g-5p	2454.23	3152.39	0.377488	0.0023172	Upregulated
hsa-miR-28-3p	25.8087	17.3964	-0.714072	0.0028007	Downregulated
hsa-miR-5010-5p	1.39442	3.70495	1.51879	0.00324796	Upregulated
hsa-miR-23a-3p	20.7922	15.6719	-0.726535	0.00442198	Downregulated
hsa-miR-1294	0.402385	1.76627	1.89843	0.00449043	Upregulated
hsa-let-7d-5p	571.277	819.071	0.434128	0.00591251	Upregulated
hsa-miR-29a-3p	49.6294	30.3074	-0.55357	0.00591251	Downregulated
hsa-miR-98-5p	116.723	164.579	0.409507	0.00641922	Upregulated
hsa-miR-223-5p	10.3297	23.6448	1.11116	0.00656974	Upregulated
hsa-miR-199a-3p	11.9528	10.1759	-0.772447	0.00717832	Downregulated
hsa-miR-7-5p	32.118	57.0653	0.841653	0.00980126	Upregulated
hsa-miR-151a-3p	35.4408	26.4811	-0.468873	0.00981048	Downregulated
hsa-miR-199b-3p	5.96036	5.20427	-0.76997	0.0117999	Downregulated
hsa-let-7f-5p	3390.73	4570.68	0.399438	0.0132819	Upregulated
hsa-miR-3605-3p	0.408492	1.15328	1.85587	0.0132819	Upregulated
hsa-miR-1290	41.0327	19.5081	-0.944334	0.0156606	Downregulated
hsa-miR-17-5p	9.87148	18.5739	0.726463	0.016873	Upregulated
hsa-miR-18a-5p	3.14824	8.0338	1.01594	0.0169957	Upregulated
hsa-miR-483-5p	47.7019	22.8439	-0.865394	0.0177889	Downregulated
hsa-miR-103a-3p	218.449	299.724	0.37998	0.0203753	Upregulated
hsa-miR-574-3p	1.9194	1.01768	-1.28713	0.0296625	Downregulated
hsa-miR-4259	4.68233	3.70525	-1.12214	0.0344716	Downregulated
hsa-miR-361-5p	21.7498	16.1395	-0.502575	0.0391173	Downregulated
hsa-miR-23b-3p	7.09585	4.41842	-0.782577	0.042524	Downregulated
hsa-miR-92b-3p	5.31708	3.92957	-0.952089	0.0484966	Downregulated
hsa-miR-186-5p	3.30268	5.24965	0.721707	0.065857	Upregulated
hsa-miR-505-5p	11.6511	16.2893	0.450321	0.0740359	Upregulated
hsa-miR-22-3p	13.4886	18.4905	0.378736	0.0787604	Upregulated
hsa-miR-941	0.915311	2.71796	1.07977	0.0973202	Upregulated
hsa-miR-664a-5p	2.05277	4.22822	0.724435	0.107362	Upregulated
hsa-miR-146a-5p	5.38501	4.17191	-0.708135	0.114759	Downregulated
hsa-miR-503-5p	0.768132	1.93769	1.08109	0.127808	Upregulated
hsa-miR-30e-5p	248.114	235.486	-0.177823	0.137716	Downregulated
hsa-miR-1246	55.9624	75.7678	0.621749	0.141004	Upregulated
hsa-miR-382-5p	15.8114	11.0051	-0.62257	0.168858	Downregulated
hsa-miR-221-3p	7.23974	6.60281	-0.496943	0.178943	Downregulated
hsa-miR-106b-5p	3.1469	6.52603	0.651187	0.179875	Upregulated
hsa-miR-151a-5p	825.422	762.519	-0.19615	0.226745	Downregulated
hsa-miR-122-5p	1664.46	3212.39	0.564887	0.256598	Upregulated
hsa-miR-320d	20.997	16.713	-0.354786	0.303593	Downregulated
hsa-miR-421	5.24661	8.16112	0.409003	0.303593	Upregulated
hsa-miR-93-3p	0.578551	1.50628	0.91825	0.303593	Upregulated
hsa-miR-769-5p	0.842271	0.644777	-0.979012	0.325838	Downregulated
hsa-miR-1307-3p	9.72013	8.57961	-0.346857	0.363115	Downregulated
hsa-miR-374b-5p	2.36608	1.90819	-0.530162	0.363115	Downregulated
hsa-miR-378a-3p	3.28188	4.87596	0.479525	0.363115	Upregulated
hsa-miR-424-5p	3.78194	5.07637	0.376929	0.363115	Upregulated
hsa-miR-454-3p	3.80623	6.59413	0.406548	0.363115	Upregulated
hsa-miR-130b-3p	12.8879	15.6198	0.325741	0.36539	Upregulated
hsa-miR-3202	2.48778	1.67134	-0.676592	0.371183	Downregulated
hsa-miR-744-5p	29.7179	28.86	-0.266643	0.371183	Downregulated
hsa-miR-450a-5p	0.311501	1.12115	0.805091	0.395777	Upregulated
hsa-miR-27b-3p	11.8995	12.1291	0.36288	0.400123	Upregulated
hsa-miR-1260a	0.53966	0.786283	0.704899	0.402469	Upregulated
hsa-miR-128-3p	2.97689	2.59334	-0.404343	0.419993	Downregulated
hsa-miR-30e-3p	43.2883	46.7639	-0.143737	0.45135	Upregulated
hsa-miR-532-5p	5.21619	5.49184	0.274313	0.458022	Upregulated
hsa-let-7c-5p	295.814	272.572	-0.199472	0.501573	Downregulated
hsa-miR-342-5p	3.21678	2.40521	-0.317498	0.501573	Downregulated
hsa-miR-197-3p	4.45241	5.22376	0.294488	0.512233	Upregulated
hsa-miR-6885-5p	2.12139	3.0229	0.468737	0.512233	Upregulated
hsa-miR-942-5p	0.374358	0.690459	0.724598	0.512233	Upregulated
hsa-miR-21-5p	57.4187	53.8964	-0.14796	0.514845	Downregulated
hsa-miR-127-3p	2.16234	1.5269	-0.524766	0.539338	Downregulated
hsa-let-7b-5p	4700.02	4962.88	0.109538	0.559012	Upregulated
hsa-miR-320a-3p	784.097	735.51	-0.098664	0.559012	Downregulated
hsa-miR-432-5p	11.7655	11.0803	-0.324522	0.559012	Downregulated
hsa-miR-590-3p	2.7393	4.45294	0.293813	0.559012	Upregulated
hsa-miR-125b-5p	5.5245	3.55733	-0.275648	0.58659	Downregulated
hsa-miR-29b-3p	18.3401	17.8834	-0.1389	0.58659	Downregulated
hsa-miR-324-5p	9.93695	10.9307	0.166196	0.58659	Upregulated
hsa-miR-628-3p	5.27641	7.42676	0.258989	0.58659	Upregulated
hsa-miR-574-5p	32.705	23.7693	-0.145868	0.589338	Downregulated
hsa-miR-320b	72.3655	60.7159	-0.192649	0.596702	Downregulated
hsa-let-7a-5p	9441.79	10144.6	0.0768842	0.610375	Upregulated
hsa-miR-191-5p	585.597	704.269	0.104607	0.612091	Upregulated
hsa-miR-320c	18.586	14.5802	-0.152697	0.612091	Downregulated
hsa-miR-224-5p	3.98547	3.18382	-0.232947	0.627319	Downregulated
hsa-miR-425-3p	3.31795	4.12605	0.24198	0.634191	Upregulated
hsa-miR-652-3p	20.6439	25.2622	0.112496	0.669829	Upregulated
hsa-miR-340-5p	5.02278	7.5629	0.159674	0.688892	Upregulated
hsa-miR-1908-5p	4.68603	3.567	-0.217214	0.70078	Downregulated
hsa-miR-29c-3p	13.073	12.7833	0.0982864	0.70078	Downregulated
hsa-miR-409-3p	3.74622	3.23918	-0.247379	0.70078	Downregulated
hsa-miR-625-5p	9.22138	8.87096	-0.120319	0.70078	Downregulated
hsa-miR-877-5p	5.7157	6.35253	0.169926	0.70078	Upregulated
hsa-miR-140-3p	3.30405	3.91849	0.139737	0.74219	Upregulated
hsa-miR-374a-5p	2.36328	2.8136	-0.182847	0.74219	Upregulated
hsa-miR-423-3p	0.993087	0.751514	-0.258593	0.743067	Downregulated
hsa-miR-92a-1-5p	0.683313	0.706986	0.214426	0.769956	Upregulated
hsa-miR-28-5p	4.23347	5.01164	-0.0952161	0.788783	Upregulated
hsa-miR-425-5p	33.5097	42.1989	0.0584935	0.788783	Upregulated
hsa-miR-339-3p	5.01299	4.42729	-0.0916316	0.807391	Downregulated
hsa-miR-3615	2.14187	2.25413	-0.0891058	0.85404	Upregulated
hsa-miR-369-5p	1.09149	1.36514	0.08857	0.913671	Upregulated
hsa-miR-1301-3p	2.74181	2.61617	-0.0546298	0.91947	Downregulated
hsa-miR-27a-3p	21.5485	19.1174	0.0158014	0.958069	Downregulated
hsa-miR-335-5p	86.9794	90.7274	-0.00209503	0.992195	Upregulated
hsa-miR-1-3p	32.2189	51.9143	-0.104871	NA	Upregulated
hsa-miR-4488	1.15732	13.1205	2.18374	NA	Upregulated
