# Supplementary material for: Combined multi-omics and multi-spectral profiling of plasma extracellular vesicles reveals liquid biopsy biomarkers for glioma diagnosis
Source: Cell Rep Med. 2026 Apr 17;7(5):102744. doi: 10.1016/j.xcrm.2026.102744 (PMC13198237; doi:10.1016/j.xcrm.2026.102744)
Supplement: Table S10. Table of the microRNA identified within the samples of both the training and validation cohorts to demonstrate the concordance in differential abundance between cohorts, related to Figure 5 [file mmc11.xlsx]

## Sheet: Test Validation Overlap
Cohort	Test					Validation
MicroRNA	Mean Healthy	Mean Glioma	log2 Fold Change	Adjusted p-value	Change	Mean Control	Mean Glioma	Glioma log2 Fold Change	Change (Glioma/Control)	Match	Mean Non-glioma Brain Tumour	Non-glioma Brain Tumour log2 Fold Change	Change (Non-Glioma/Control)	Match
hsa-let-7e-5p	318.735	152.786	-1.01974	1.72e-07	Downregulated	13.71	9.66504	-0.504376	Downregulated	Concordant	23.423	0.772704	Upregulated	Reversed
hsa-miR-101-3p	5.36544	11.4965	1.12824	0.000221213	Upregulated	7.62379	7.67846	0.0103091	Upregulated	Concordant	6.87535	-0.149075	Downregulated	Reversed
hsa-miR-10a-5p	159.09	59.5365	-1.32828	4.05e-06	Downregulated	8.6913	5.61562	-0.630127	Downregulated	Concordant	7.12749	-0.286177	Downregulated	Match
hsa-miR-10b-5p	117.837	51.894	-1.09133	0.000537322	Downregulated	18.9146	9.03446	-1.06599	Downregulated	Concordant	11.9227	-0.665787	Downregulated	Match
hsa-miR-139-3p	15.0805	5.94563	-1.43846	2.48e-05	Downregulated	12.9774	12.7212	-0.0287652	Downregulated	Concordant	12.4495	-0.0599134	Downregulated	Match
hsa-miR-181a-5p	70.0809	33.9445	-1.08433	4.21e-05	Downregulated	15.1066	8.17511	-0.885869	Downregulated	Concordant	24.64	0.705826	Upregulated	Reversed
hsa-miR-182-5p	17.4472	50.0561	1.42552	3.33e-05	Upregulated	1.90787	2.84594	0.576944	Upregulated	Concordant	2.11647	0.149703	Upregulated	Match
hsa-miR-2110	3.78577	8.69781	1.37218	0.000132298	Upregulated	13.1452	16.5604	0.333198	Upregulated	Concordant	15.1024	0.200241	Upregulated	Match
hsa-miR-30a-5p	146.34	53.8908	-1.37245	4.09e-06	Downregulated	10.7498	8.9582	-0.263029	Downregulated	Concordant	10.7078	-0.00564497	Downregulated	Match
hsa-miR-5010-5p	1.39442	3.70495	1.51879	0.00324796	Upregulated	3.33818	7.8124	1.2267	Upregulated	Concordant	3.53838	0.0840268	Upregulated	Match
hsa-miR-574-3p	1.9194	1.01768	-1.28713	0.0296625	Downregulated	8.63768	5.04272	-0.776443	Downregulated	Concordant	5.81391	-0.571137	Downregulated	Match
hsa-miR-99b-5p	46.9031	21.4481	-1.10327	2.69e-06	Downregulated	10.0788	8.3853	-0.265385	Downregulated	Concordant	8.06035	-0.322406	Downregulated	Match
hsa-let-7i-5p	1043.23	1786.76	0.777538	2.53e-06	Upregulated	0.974254	1.27974	0.393484	Upregulated	Concordant	1.00385	0.0431759	Upregulated	Match
hsa-miR-125a-5p	48.7144	24.8022	-0.970525	0.000195229	Downregulated	10.6636	6.89536	-0.629001	Downregulated	Concordant	15.5167	0.541124	Upregulated	Reversed
hsa-miR-126-3p	10479.3	5160.61	-0.924384	1.54e-05	Downregulated	537.29	137.808	-1.96304	Downregulated	Concordant	519.508	-0.0485541	Downregulated	Match
hsa-miR-1290	41.0327	19.5081	-0.944334	0.0156606	Downregulated	117.742	45.5927	-1.36876	Downregulated	Concordant	64.7384	-0.862937	Downregulated	Match
hsa-miR-142-5p	222.005	281.905	0.472935	0.00208332	Upregulated	5.64351	5.82581	0.0458669	Upregulated	Concordant	6.26146	0.149906	Upregulated	Match
hsa-miR-150-5p	102.785	46.3384	-0.985088	1.02e-05	Downregulated	192.114	74.6249	-1.36423	Downregulated	Concordant	74.0645	-1.37511	Downregulated	Match
hsa-miR-151a-3p	35.4408	26.4811	-0.468873	0.00981048	Downregulated	12.7867	6.89536	-0.890942	Downregulated	Concordant	18.8521	0.560088	Upregulated	Reversed
hsa-miR-151b	29.5681	51.0141	0.890129	6.2e-07	Upregulated	7.13083	7.31575	0.036937	Upregulated	Concordant	7.19109	0.01214	Upregulated	Match
hsa-miR-155-5p	73.1274	40.3685	-0.833412	0.000124489	Downregulated	21.8695	11.9381	-0.873349	Downregulated	Concordant	18.9373	-0.207689	Downregulated	Match
hsa-miR-23a-3p	20.7922	15.6719	-0.726535	0.00442198	Downregulated	115.724	41.6009	-1.47601	Downregulated	Concordant	192.033	0.730659	Upregulated	Reversed
hsa-miR-23b-3p	7.09585	4.41842	-0.782577	0.042524	Downregulated	16.1461	9.24465	-0.804499	Downregulated	Concordant	11.6775	-0.467459	Downregulated	Match
hsa-miR-24-3p	316.54	201.264	-0.72915	1.37e-05	Downregulated	11.3105	4.33588	-1.38327	Downregulated	Concordant	22.0828	0.965257	Upregulated	Reversed
hsa-miR-26a-5p	1276.79	870.372	-0.67942	1.96e-05	Downregulated	82.9471	32.2038	-1.36496	Downregulated	Concordant	80.0252	-0.0517382	Downregulated	Match
hsa-miR-26b-5p	1197.24	1135.86	-0.308664	0.000770367	Downregulated	56.7657	15.7011	-1.85416	Downregulated	Concordant	49.7717	-0.189692	Downregulated	Match
hsa-miR-28-3p	25.8087	17.3964	-0.714072	0.0028007	Downregulated	14.7426	7.6022	-0.955502	Downregulated	Concordant	11.6615	-0.338241	Downregulated	Match
hsa-miR-29a-3p	49.6294	30.3074	-0.55357	0.00591251	Downregulated	18.994	7.75471	-1.2924	Downregulated	Concordant	13.307	-0.513365	Downregulated	Match
hsa-miR-30d-5p	203.292	136.042	-0.66184	1.63e-07	Downregulated	14.3288	5.90207	-1.27962	Downregulated	Concordant	13.6306	-0.0720689	Downregulated	Match
hsa-miR-342-3p	184.285	110.281	-0.581838	0.00200597	Downregulated	40.6708	25.1168	-0.695341	Downregulated	Concordant	34.3004	-0.245766	Downregulated	Match
hsa-miR-361-5p	21.7498	16.1395	-0.502575	0.0391173	Downregulated	6.72025	4.54607	-0.563893	Downregulated	Concordant	10.2078	0.603079	Upregulated	Reversed
hsa-let-7b-5p	4700.02	4962.88	0.109538	0.559012	Upregulated	196.806	200.421	0.026263	Upregulated	Concordant	345.501	0.81192	Upregulated	Match
hsa-miR-125b-5p	5.5245	3.55733	-0.275648	0.58659	Downregulated	24.8208	14.0772	-0.818193	Downregulated	Concordant	20.4817	-0.277214	Downregulated	Match
hsa-miR-1260a	0.53966	0.786283	0.704899	0.402469	Upregulated	7.80485	11.155	0.515245	Upregulated	Concordant	11.6919	0.583072	Upregulated	Match
hsa-miR-128-3p	2.97689	2.59334	-0.404343	0.419993	Downregulated	4.79926	1.77639	-1.43386	Downregulated	Concordant	6.84486	0.512211	Upregulated	Reversed
hsa-miR-1301-3p	2.74181	2.61617	-0.0546298	0.91947	Downregulated	7.97375	2.55949	-1.6394	Downregulated	Concordant	6.33383	-0.332179	Downregulated	Match
hsa-miR-1307-3p	9.72013	8.57961	-0.346857	0.363115	Downregulated	12.0883	9.45485	-0.354481	Downregulated	Concordant	10.4303	-0.212826	Downregulated	Match
hsa-miR-146a-5p	5.38501	4.17191	-0.708135	0.114759	Downregulated	31.4656	19.9792	-0.655272	Downregulated	Concordant	61.7207	0.97198	Upregulated	Reversed
hsa-miR-151a-5p	825.422	762.519	-0.19615	0.226745	Downregulated	6.20499	5.04272	-0.299228	Downregulated	Concordant	7.35059	0.24443	Upregulated	Reversed
hsa-miR-197-3p	4.45241	5.22376	0.294488	0.512233	Upregulated	11.7485	14.0772	0.260887	Upregulated	Concordant	16.0286	0.448176	Upregulated	Match
hsa-miR-21-5p	57.4187	53.8964	-0.14796	0.514845	Downregulated	23.3082	11.4414	-1.02657	Downregulated	Concordant	21.5477	-0.113305	Downregulated	Match
hsa-miR-221-3p	7.23974	6.60281	-0.496943	0.178943	Downregulated	23.5412	18.2605	-0.366459	Downregulated	Concordant	57.7848	1.2955	Upregulated	Reversed
hsa-miR-27a-3p	21.5485	19.1174	0.0158014	0.958069	Downregulated	5.73528	3.83923	-0.579048	Downregulated	Concordant	5.80139	0.0165351	Upregulated	Reversed
hsa-miR-29b-3p	18.3401	17.8834	-0.1389	0.58659	Downregulated	42.8208	16.3502	-1.389	Downregulated	Concordant	42.3519	-0.0158849	Downregulated	Match
hsa-miR-29c-3p	13.073	12.7833	0.0982864	0.70078	Downregulated	15.7872	12.8737	-0.294331	Downregulated	Concordant	17.5218	0.150399	Upregulated	Reversed
hsa-miR-30e-3p	43.2883	46.7639	-0.143737	0.45135	Upregulated	11.0481	12.8737	0.22063	Upregulated	Concordant	13.9282	0.334216	Upregulated	Match
hsa-miR-30e-5p	248.114	235.486	-0.177823	0.137716	Downregulated	40.4577	20.5521	-0.977126	Downregulated	Concordant	49.5024	0.291083	Upregulated	Reversed
hsa-miR-320c	18.586	14.5802	-0.152697	0.612091	Downregulated	10.8483	9.24465	-0.230777	Downregulated	Concordant	10.7685	-0.010648	Downregulated	Match
hsa-miR-320d	20.997	16.713	-0.354786	0.303593	Downregulated	10.1162	6.39872	-0.660809	Downregulated	Concordant	7.75652	-0.383182	Downregulated	Match
hsa-miR-339-3p	5.01299	4.42729	-0.0916316	0.807391	Downregulated	7.75729	5.82581	-0.413093	Downregulated	Concordant	10.1648	0.389958	Upregulated	Reversed
hsa-miR-3615	2.14187	2.25413	-0.0891058	0.85404	Upregulated	12.4606	18.6232	0.579729	Upregulated	Concordant	9.00239	-0.468995	Downregulated	Reversed
hsa-miR-374b-5p	2.36608	1.90819	-0.530162	0.363115	Downregulated	17.8029	11.8041	-0.59282	Downregulated	Concordant	14.6399	-0.28221	Downregulated	Match
hsa-miR-382-5p	15.8114	11.0051	-0.62257	0.168858	Downregulated	13.4829	10.1617	-0.407992	Downregulated	Concordant	18.5732	0.462093	Upregulated	Reversed
hsa-miR-421	5.24661	8.16112	0.409003	0.303593	Upregulated	16.7462	23.1116	0.464788	Upregulated	Concordant	18.5903	0.150718	Upregulated	Match
hsa-miR-432-5p	11.7655	11.0803	-0.324522	0.559012	Downregulated	12.0775	8.67175	-0.477922	Downregulated	Concordant	16.7347	0.470528	Upregulated	Reversed
hsa-miR-450a-5p	0.311501	1.12115	0.805091	0.395777	Upregulated	11.6526	12.4347	0.0937226	Upregulated	Concordant	11.0327	-0.0788701	Downregulated	Reversed
hsa-miR-532-5p	5.21619	5.49184	0.274313	0.458022	Upregulated	8.11619	10.7346	0.403392	Upregulated	Concordant	7.18141	-0.176536	Downregulated	Reversed
hsa-miR-574-5p	32.705	23.7693	-0.145868	0.589338	Downregulated	31.9838	21.9658	-0.542082	Downregulated	Concordant	32.8013	0.0364117	Upregulated	Reversed
hsa-miR-590-3p	2.7393	4.45294	0.293813	0.559012	Upregulated	7.09801	7.10556	0.00153392	Upregulated	Concordant	6.60529	-0.103792	Downregulated	Reversed
hsa-miR-628-3p	5.27641	7.42676	0.258989	0.58659	Upregulated	10.8087	13.5805	0.329342	Upregulated	Concordant	10.334	-0.0647927	Downregulated	Reversed
hsa-miR-652-3p	20.6439	25.2622	0.112496	0.669829	Upregulated	4.82295	6.60891	0.454498	Upregulated	Concordant	5.98588	0.311648	Upregulated	Match
hsa-miR-744-5p	29.7179	28.86	-0.266643	0.371183	Downregulated	6.937	5.61562	-0.304868	Downregulated	Concordant	7.60592	0.13281	Upregulated	Reversed
hsa-miR-769-5p	0.842271	0.644777	-0.979012	0.325838	Downregulated	12.5511	9.66504	-0.37697	Downregulated	Concordant	12.1402	-0.0480207	Downregulated	Match
hsa-miR-92a-1-5p	0.683313	0.706986	0.214426	0.769956	Upregulated	7.22237	10.2379	0.503382	Upregulated	Concordant	4.57272	-0.659421	Downregulated	Reversed
hsa-miR-941	0.915311	2.71796	1.07977	0.0973202	Upregulated	7.03969	8.3853	0.25235	Upregulated	Concordant	9.03327	0.359735	Upregulated	Match
hsa-miR-139-5p	460.351	226.12	-1.06868	1.54e-05	Downregulated	3.98261	6.68517	0.747248	Upregulated	Discordant	5.62909	0.499185	Upregulated	Match
hsa-miR-143-3p	51.0137	117.97	1.45666	7.95e-06	Upregulated	27.8843	20.4759	-0.445529	Downregulated	Discordant	28.7623	0.0447258	Upregulated	Reversed
hsa-miR-144-3p	110.572	380.246	2.09081	1.26e-07	Upregulated	115.727	22.8829	-2.33838	Downregulated	Discordant	94.1857	-0.297139	Downregulated	Match
hsa-miR-15a-5p	27.6259	59.8424	1.30338	3.35e-06	Upregulated	41.4234	18.0689	-1.19694	Downregulated	Discordant	83.9174	1.01852	Upregulated	Reversed
hsa-miR-15b-5p	82.347	159.883	1.01253	1.84e-05	Upregulated	99.9436	41.6195	-1.26385	Downregulated	Discordant	228.488	1.19293	Upregulated	Reversed
hsa-miR-16-5p	5855.19	13397.8	1.2849	1.79e-09	Upregulated	213.474	55.0661	-1.95482	Downregulated	Discordant	260.408	0.286718	Upregulated	Reversed
hsa-miR-183-5p	0.757335	4.69954	2.1441	0.000300967	Upregulated	17.0627	14.784	-0.206807	Downregulated	Discordant	15.4805	-0.140394	Downregulated	Match
hsa-miR-18a-5p	3.14824	8.0338	1.01594	0.0169957	Upregulated	13.7467	12.7974	-0.103228	Downregulated	Discordant	15.2902	0.15352	Upregulated	Reversed
hsa-miR-203a-3p	133.274	306.576	1.50592	0.000811692	Upregulated	11.3211	9.03446	-0.325504	Downregulated	Discordant	7.41409	-0.610674	Downregulated	Match
hsa-miR-30a-3p	60.2796	24.7568	-1.18101	0.000401885	Downregulated	11.66	15.5671	0.416938	Upregulated	Discordant	10.2663	-0.183648	Downregulated	Reversed
hsa-miR-30c-5p	7.15648	3.93578	-1.09661	0.000165084	Downregulated	11.2418	12.9314	0.202	Upregulated	Discordant	10.2133	-0.138426	Downregulated	Reversed
hsa-miR-3605-3p	0.408492	1.15328	1.85587	0.0132819	Upregulated	7.57179	5.32917	-0.506723	Downregulated	Discordant	5.22667	-0.534741	Downregulated	Match
hsa-miR-423-5p	1019	1899.46	1.10824	1.63e-07	Upregulated	13.6736	13.2178	-0.048911	Downregulated	Discordant	32.4551	1.24705	Upregulated	Reversed
hsa-miR-451a	39.9959	101.888	1.29133	5.69e-05	Upregulated	777.776	182.83	-2.08885	Downregulated	Discordant	695.071	-0.162194	Downregulated	Match
hsa-miR-486-3p	6.19942	23.2397	1.96108	4.47e-07	Upregulated	7.37305	5.11897	-0.526408	Downregulated	Discordant	7.53913	0.0321363	Upregulated	Reversed
hsa-miR-629-5p	15.1483	27.8627	1.10897	8.01e-05	Upregulated	11.4415	7.96491	-0.522546	Downregulated	Discordant	11.2962	-0.0184333	Downregulated	Match
hsa-let-7d-5p	571.277	819.071	0.434128	0.00591251	Upregulated	26.9397	10.2379	-1.39581	Downregulated	Discordant	39.8142	0.563553	Upregulated	Reversed
hsa-let-7f-5p	3390.73	4570.68	0.399438	0.0132819	Upregulated	17.6874	10.0277	-0.818722	Downregulated	Discordant	26.7409	0.596327	Upregulated	Reversed
hsa-let-7g-5p	2454.23	3152.39	0.377488	0.0023172	Upregulated	74.7774	32.1461	-1.21796	Downregulated	Discordant	150.727	1.01126	Upregulated	Reversed
hsa-miR-103a-3p	218.449	299.724	0.37998	0.0203753	Upregulated	5.53568	4.33588	-0.352437	Downregulated	Discordant	4.09286	-0.435653	Downregulated	Match
hsa-miR-107	17.2505	30.993	0.912563	0.000311627	Upregulated	34.6161	17.496	-0.984417	Downregulated	Discordant	50.3061	0.53929	Upregulated	Reversed
hsa-miR-130a-3p	41.9254	63.0536	0.640243	0.00219655	Upregulated	45.4735	13.867	-1.71337	Downregulated	Discordant	114.798	1.336	Upregulated	Reversed
hsa-miR-142-3p	203.911	366.688	0.703528	9.18e-05	Upregulated	229.538	42.0399	-2.4489	Downregulated	Discordant	302.932	0.40026	Upregulated	Reversed
hsa-miR-185-5p	218.513	428.289	0.934107	4.05e-06	Upregulated	22.0316	13.0839	-0.751784	Downregulated	Discordant	27.3105	0.309884	Upregulated	Reversed
hsa-miR-223-3p	123.469	307.1	0.919329	0.000770367	Upregulated	251.88	115.138	-1.12938	Downregulated	Discordant	701.199	1.47709	Upregulated	Reversed
hsa-miR-25-3p	13.4106	24.7747	0.928863	0.00079141	Upregulated	24.4074	7.18181	-1.7649	Downregulated	Discordant	42.3566	0.795269	Upregulated	Reversed
hsa-miR-483-5p	47.7019	22.8439	-0.865394	0.0177889	Downregulated	6.06626	10.2379	0.755047	Upregulated	Discordant	7.46765	0.299848	Upregulated	Match
hsa-miR-7-5p	32.118	57.0653	0.841653	0.00980126	Upregulated	11.32	7.88865	-0.521022	Downregulated	Discordant	7.24265	-0.644283	Downregulated	Match
hsa-miR-92a-3p	55.6907	95.261	0.864555	0.000129636	Upregulated	23.1037	6.97162	-1.72856	Downregulated	Discordant	44.4926	0.945444	Upregulated	Reversed
hsa-miR-92b-3p	5.31708	3.92957	-0.952089	0.0484966	Downregulated	12.1301	12.1483	0.0021603	Upregulated	Discordant	13.0634	0.106941	Upregulated	Match
hsa-miR-93-5p	363.534	586.255	0.678892	0.000107166	Upregulated	43.9715	25.1745	-0.804606	Downregulated	Discordant	70.7556	0.686277	Upregulated	Reversed
hsa-miR-98-5p	116.723	164.579	0.409507	0.00641922	Upregulated	21.7091	13.0076	-0.738942	Downregulated	Discordant	41.9021	0.948722	Upregulated	Reversed
hsa-let-7a-5p	9441.79	10144.6	0.0768842	0.610375	Upregulated	196.052	95.8263	-1.03274	Downregulated	Discordant	519.298	1.40533	Upregulated	Reversed
hsa-let-7c-5p	295.814	272.572	-0.199472	0.501573	Downregulated	30.3937	31.1528	0.0355898	Upregulated	Discordant	35.7973	0.236081	Upregulated	Match
hsa-miR-106b-5p	3.1469	6.52603	0.651187	0.179875	Upregulated	19.8069	8.3853	-1.24007	Downregulated	Discordant	27.2259	0.458973	Upregulated	Reversed
hsa-miR-122-5p	1664.46	3212.39	0.564887	0.256598	Upregulated	86.5767	51.1506	-0.759227	Downregulated	Discordant	38.6386	-1.16394	Downregulated	Match
hsa-miR-1246	55.9624	75.7678	0.621749	0.141004	Upregulated	281.129	147.801	-0.927575	Downregulated	Discordant	190.988	-0.557748	Downregulated	Match
hsa-miR-127-3p	2.16234	1.5269	-0.524766	0.539338	Downregulated	15.6142	15.7773	0.0149901	Upregulated	Discordant	16.8204	0.107353	Upregulated	Match
hsa-miR-130b-3p	12.8879	15.6198	0.325741	0.36539	Upregulated	7.28422	4.90878	-0.569411	Downregulated	Discordant	5.68027	-0.358816	Downregulated	Match
hsa-miR-1-3p	32.2189	51.9143	-0.104871	NA	Upregulated	8.99908	4.83252	-0.897001	Downregulated	Discordant	10.0893	0.164978	Upregulated	Reversed
hsa-miR-140-3p	3.30405	3.91849	0.139737	0.74219	Upregulated	12.0831	10.0854	-0.260721	Downregulated	Discordant	14.0622	0.218828	Upregulated	Reversed
hsa-miR-186-5p	3.30268	5.24965	0.721707	0.065857	Upregulated	22.0822	19.6928	-0.165216	Downregulated	Discordant	17.3517	-0.347807	Downregulated	Match
hsa-miR-1908-5p	4.68603	3.567	-0.217214	0.70078	Downregulated	10.0141	11.021	0.138224	Upregulated	Discordant	9.88273	-0.0190553	Downregulated	Reversed
hsa-miR-191-5p	585.597	704.269	0.104607	0.612091	Upregulated	52.904	21.0488	-1.32964	Downregulated	Discordant	138.31	1.38646	Upregulated	Reversed
hsa-miR-22-3p	13.4886	18.4905	0.378736	0.0787604	Upregulated	17.6685	7.67846	-1.20229	Downregulated	Discordant	26.0315	0.559076	Upregulated	Reversed
hsa-miR-224-5p	3.98547	3.18382	-0.232947	0.627319	Downregulated	8.91288	13.7907	0.629735	Upregulated	Discordant	8.90709	-0.000938241	Downregulated	Reversed
hsa-miR-27b-3p	11.8995	12.1291	0.36288	0.400123	Upregulated	13.3094	2.84594	-2.22547	Downregulated	Discordant	12.2907	-0.11488	Downregulated	Match
hsa-miR-28-5p	4.23347	5.01164	-0.0952161	0.788783	Upregulated	32.6776	26.2255	-0.317333	Downregulated	Discordant	29.3351	-0.155672	Downregulated	Match
hsa-miR-3202	2.48778	1.67134	-0.676592	0.371183	Downregulated	9.08296	11.6516	0.359298	Upregulated	Discordant	6.70755	-0.437376	Downregulated	Reversed
hsa-miR-320b	72.3655	60.7159	-0.192649	0.596702	Downregulated	4.81633	5.19523	0.109253	Upregulated	Discordant	7.57505	0.653321	Upregulated	Match
hsa-miR-324-5p	9.93695	10.9307	0.166196	0.58659	Upregulated	6.11933	3.62903	-0.753788	Downregulated	Discordant	8.20321	0.422815	Upregulated	Reversed
hsa-miR-335-5p	86.9794	90.7274	-0.00209503	0.992195	Upregulated	10.6793	10.4481	-0.0315766	Downregulated	Discordant	16.7758	0.651554	Upregulated	Reversed
hsa-miR-340-5p	5.02278	7.5629	0.159674	0.688892	Upregulated	23.8529	17.8978	-0.414377	Downregulated	Discordant	38.6214	0.695239	Upregulated	Reversed
hsa-miR-342-5p	3.21678	2.40521	-0.317498	0.501573	Downregulated	10.7975	14.1349	0.388554	Upregulated	Discordant	12.7925	0.24459	Upregulated	Match
hsa-miR-369-5p	1.09149	1.36514	0.08857	0.913671	Upregulated	8.94657	7.39201	-0.275369	Downregulated	Discordant	6.55922	-0.44781	Downregulated	Match
hsa-miR-374a-5p	2.36328	2.8136	-0.182847	0.74219	Upregulated	34.7846	20.0555	-0.794452	Downregulated	Discordant	57.5145	0.725477	Upregulated	Reversed
hsa-miR-409-3p	3.74622	3.23918	-0.247379	0.70078	Downregulated	6.84593	10.5244	0.620418	Upregulated	Discordant	8.00371	0.225421	Upregulated	Match
hsa-miR-423-3p	0.993087	0.751514	-0.258593	0.743067	Downregulated	11.2355	11.3075	0.00921672	Upregulated	Discordant	16.1895	0.527	Upregulated	Match
hsa-miR-424-5p	3.78194	5.07637	0.376929	0.363115	Upregulated	14.2739	12.9314	-0.142502	Downregulated	Discordant	12.5768	-0.182611	Downregulated	Match
hsa-miR-425-5p	33.5097	42.1989	0.0584935	0.788783	Upregulated	11.0751	8.25136	-0.42461	Downregulated	Discordant	12.9659	0.227405	Upregulated	Reversed
hsa-miR-4488	1.15732	13.1205	2.18374	NA	Upregulated	12.3732	12.3008	-0.00847371	Downregulated	Discordant	13.099	0.0822297	Upregulated	Reversed
hsa-miR-454-3p	3.80623	6.59413	0.406548	0.363115	Upregulated	9.81151	7.88865	-0.314695	Downregulated	Discordant	10.6779	0.122079	Upregulated	Reversed
hsa-miR-503-5p	0.768132	1.93769	1.08109	0.127808	Upregulated	13.7882	11.2312	-0.29592	Downregulated	Discordant	14.5411	0.0766969	Upregulated	Reversed
hsa-miR-625-5p	9.22138	8.87096	-0.120319	0.70078	Downregulated	11.6097	11.7279	0.0146072	Upregulated	Discordant	6.41952	-0.854798	Downregulated	Reversed
hsa-miR-877-5p	5.7157	6.35253	0.169926	0.70078	Upregulated	31.3382	17.9164	-0.806641	Downregulated	Discordant	18.5341	-0.757744	Downregulated	Match
hsa-miR-942-5p	0.374358	0.690459	0.724598	0.512233	Upregulated	39.9712	24.3151	-0.717106	Downregulated	Discordant	15.5518	-1.36188	Downregulated	Match
