# Supplementary material for: Combined multi-omics and multi-spectral profiling of plasma extracellular vesicles reveals liquid biopsy biomarkers for glioma diagnosis
Source: Cell Rep Med. 2026 Apr 17;7(5):102744. doi: 10.1016/j.xcrm.2026.102744 (PMC13198237; doi:10.1016/j.xcrm.2026.102744)
Supplement: Table S11. Summary of the microRNA consistently identified within the longitudinal cohort samples, related to Figure 5 [file mmc12.xlsx]

## Sheet: Longitudinal Cohort All
Cohort	Longitudinal
MicroRNA	Mean Healthy	Mean Glioblastoma Pre-operative	log2 Fold Change	Change
hsa-let-7a-3p	117.8	93.7075	-0.328863	Downregulated
hsa-let-7a-5p	20392.2	47228.5	1.21164	Upregulated
hsa-let-7b-5p	26374.8	41782.7	0.663716	Upregulated
hsa-let-7c-5p	1100.8	2616.67	1.24978	Upregulated
hsa-let-7d-3p	472.347	663.474	0.490588	Upregulated
hsa-let-7d-5p	2491.82	6576.87	1.4003	Upregulated
hsa-let-7f-5p	6156.24	23009.9	1.90214	Upregulated
hsa-let-7g-5p	3717.43	14747.5	1.98814	Upregulated
hsa-let-7i-5p	2878.04	10957.6	1.92873	Upregulated
hsa-miR-10a-5p	1750.56	349.576	-2.32507	Downregulated
hsa-miR-122-5p	4817.87	886.256	-2.44251	Downregulated
hsa-miR-125a-5p	1678.48	673.279	-1.31658	Downregulated
hsa-miR-1260a	541.627	845.76	0.641949	Upregulated
hsa-miR-1260b	563.491	769.303	0.448048	Upregulated
hsa-miR-126-3p	43400.6	16907.8	-1.36015	Downregulated
hsa-miR-139-3p	1414.77	103.746	-3.77061	Downregulated
hsa-miR-139-5p	3905.69	1102.87	-1.82399	Downregulated
hsa-miR-143-3p	2544.22	796.963	-1.67451	Downregulated
hsa-miR-146a-5p	4918.23	3094.08	-0.669019	Downregulated
hsa-miR-150-5p	17631.6	10850.8	-0.700431	Downregulated
hsa-miR-151a-5p	1080.55	1598.05	0.564178	Upregulated
hsa-miR-155-5p	1756.84	431.679	-2.02494	Downregulated
hsa-miR-15b-5p	226.799	1594.04	2.8123	Upregulated
hsa-miR-16-5p	2790.15	5933.03	1.08797	Upregulated
hsa-miR-181a-5p	4055.57	4056.85	0.000853534	Upregulated
hsa-miR-182-5p	408.857	3964.4	3.27732	Upregulated
hsa-miR-183-5p	175.757	3244.27	4.20626	Upregulated
hsa-miR-191-5p	6328.2	11256.5	0.830724	Upregulated
hsa-miR-199a-3p	372.151	283.798	-0.389114	Downregulated
hsa-miR-199b-3p	186.088	141.901	-0.38796	Downregulated
hsa-miR-204-5p	2192.53	2290.85	0.0638195	Upregulated
hsa-miR-21-5p	17999.5	7673.46	-1.23017	Downregulated
hsa-miR-222-3p	1285.28	384.708	-1.73919	Downregulated
hsa-miR-223-3p	1139.14	1842.8	0.693418	Upregulated
hsa-miR-22-3p	3039.97	3859.42	0.344006	Upregulated
hsa-miR-23a-3p	2541.43	1895.18	-0.422897	Downregulated
hsa-miR-23b-3p	850.555	1454.27	0.774322	Upregulated
hsa-miR-24-3p	2917.07	2386.61	-0.289558	Downregulated
hsa-miR-25-3p	760.908	1050.44	0.465221	Upregulated
hsa-miR-26a-5p	8918.59	7767.25	-0.19916	Downregulated
hsa-miR-26b-5p	1308.82	1684.8	0.364588	Upregulated
hsa-miR-27a-3p	1809.84	1048.17	-0.787289	Downregulated
hsa-miR-27b-3p	1717.33	1580.62	-0.11894	Downregulated
hsa-miR-30d-5p	660.103	647.468	-0.0271022	Downregulated
hsa-miR-320a-3p	1295.89	560.368	-1.20889	Downregulated
hsa-miR-328-3p	83.0005	295.801	1.8349	Upregulated
hsa-miR-342-3p	1357.08	1278.95	-0.0863791	Downregulated
hsa-miR-451a	68150.4	948771	3.79926	Upregulated
hsa-miR-4732-3p	168.099	1187.33	2.81871	Upregulated
hsa-miR-486-5p	2037.05	3279.21	0.686848	Upregulated
hsa-miR-652-3p	574.451	947.923	0.723251	Upregulated
hsa-miR-7-5p	2363.73	4061.91	0.781111	Upregulated
hsa-miR-92a-3p	40091.9	89607.1	1.1603	Upregulated
hsa-miR-92b-3p	343.558	348.074	0.0200575	Upregulated
hsa-miR-93-5p	1470.11	4119.15	1.4865	Upregulated
hsa-miR-96-5p	112.045	678.254	2.5967	Upregulated
hsa-miR-98-5p	584.481	606.625	0.052935	Upregulated
hsa-miR-99a-5p	808.364	3841.77	2.24881	Upregulated
hsa-miR-99b-5p	935.125	931.206	-0.00474598	Downregulated
