# Supplementary material for: Combined multi-omics and multi-spectral profiling of plasma extracellular vesicles reveals liquid biopsy biomarkers for glioma diagnosis
Source: Cell Rep Med. 2026 Apr 17;7(5):102744. doi: 10.1016/j.xcrm.2026.102744 (PMC13198237; doi:10.1016/j.xcrm.2026.102744)
Supplement: Table S12. Table comparing the differential microRNA expression pattern between the healthy controls and the pre-operative glioblastoma patient samples in the longitudinal cohort with the differential microRNA expression patterns identified within the training and validation cohorts, related to Figu [file mmc13.xlsx]

## Sheet: 3 Cohort miRNA
Cohort	Test					Validation				Longitudinal
MicroRNA	Mean Healthy	Mean Glioma	log2 Fold Change	Adjusted p-value	Change	Mean Control	Mean Glioma	Glioma log2 Fold Change	Glioma Change	Mean Healthy	Mean Glioblastoma Pre-operative	log2 Fold Change	Change	Match
hsa-miR-139-3p	15.0805	5.94563	-1.43846	2.48e-05	Downregulated	12.9774	12.7212	-0.0287652	Downregulated	1414.77	103.746	-3.77061	Downregulated	Concordant
hsa-miR-182-5p	17.4472	50.0561	1.42552	3.33e-05	Upregulated	1.90787	2.84594	0.576944	Upregulated	408.857	3964.4	3.27732	Upregulated	Concordant
hsa-miR-10a-5p	159.09	59.5365	-1.32828	4.05e-06	Downregulated	8.6913	5.61562	-0.630127	Downregulated	1750.56	349.576	-2.32507	Downregulated	Concordant
hsa-miR-99b-5p	46.9031	21.4481	-1.10327	2.69e-06	Downregulated	10.0788	8.3853	-0.265385	Downregulated	935.125	931.206	-0.00474598	Downregulated	Concordant
hsa-miR-150-5p	102.785	46.3384	-0.985088	1.02e-05	Downregulated	192.114	74.6249	-1.36423	Downregulated	17631.6	10850.8	-0.700431	Downregulated	Concordant
hsa-miR-125a-5p	48.7144	24.8022	-0.970525	0.000195229	Downregulated	10.6636	6.89536	-0.629001	Downregulated	1678.48	673.279	-1.31658	Downregulated	Concordant
hsa-miR-126-3p	10479.3	5160.61	-0.924384	1.54e-05	Downregulated	537.29	137.808	-1.96304	Downregulated	43400.6	16907.8	-1.36015	Downregulated	Concordant
hsa-miR-155-5p	73.1274	40.3685	-0.833412	0.000124489	Downregulated	21.8695	11.9381	-0.873349	Downregulated	1756.84	431.679	-2.02494	Downregulated	Concordant
hsa-let-7i-5p	1043.23	1786.76	0.777538	2.53e-06	Upregulated	0.974254	1.27974	0.393484	Upregulated	2878.04	10957.6	1.92873	Upregulated	Concordant
hsa-miR-24-3p	316.54	201.264	-0.72915	1.37e-05	Downregulated	11.3105	4.33588	-1.38327	Downregulated	2917.07	2386.61	-0.289558	Downregulated	Concordant
hsa-miR-23a-3p	20.7922	15.6719	-0.726535	0.00442198	Downregulated	115.724	41.6009	-1.47601	Downregulated	2541.43	1895.18	-0.422897	Downregulated	Concordant
hsa-miR-26a-5p	1276.79	870.372	-0.67942	1.96e-05	Downregulated	82.9471	32.2038	-1.36496	Downregulated	8918.59	7767.25	-0.19916	Downregulated	Concordant
hsa-miR-30d-5p	203.292	136.042	-0.66184	1.63e-07	Downregulated	14.3288	5.90207	-1.27962	Downregulated	660.103	647.468	-0.0271022	Downregulated	Concordant
hsa-miR-342-3p	184.285	110.281	-0.581838	0.00200597	Downregulated	40.6708	25.1168	-0.695341	Downregulated	1357.08	1278.95	-0.0863791	Downregulated	Concordant
hsa-miR-146a-5p	5.38501	4.17191	-0.708135	0.114759	Downregulated	31.4656	19.9792	-0.655272	Downregulated	4918.23	3094.08	-0.669019	Downregulated	Concordant
hsa-miR-1260a	0.53966	0.786283	0.704899	0.402469	Upregulated	7.80485	11.155	0.515245	Upregulated	541.627	845.76	0.641949	Upregulated	Concordant
hsa-miR-21-5p	57.4187	53.8964	-0.14796	0.514845	Downregulated	23.3082	11.4414	-1.02657	Downregulated	17999.5	7673.46	-1.23017	Downregulated	Concordant
hsa-let-7b-5p	4700.02	4962.88	0.109538	0.559012	Upregulated	196.806	200.421	0.026263	Upregulated	26374.8	41782.7	0.663716	Upregulated	Concordant
hsa-miR-652-3p	20.6439	25.2622	0.112496	0.669829	Upregulated	4.82295	6.60891	0.454498	Upregulated	574.451	947.923	0.723251	Upregulated	Concordant
hsa-miR-27a-3p	21.5485	19.1174	0.0158014	0.958069	Downregulated	5.73528	3.83923	-0.579048	Downregulated	1809.84	1048.17	-0.787289	Downregulated	Concordant
hsa-miR-151a-5p	825.422	762.519	-0.19615	0.226745	Downregulated	6.20499	5.04272	-0.299228	Downregulated	1080.55	1598.05	0.564178	Upregulated	Discordant
hsa-miR-181a-5p	70.0809	33.9445	-1.08433	4.21e-05	Downregulated	15.1066	8.17511	-0.885869	Downregulated	4055.57	4056.85	0.000853534	Upregulated	Discordant
hsa-miR-23b-3p	7.09585	4.41842	-0.782577	0.042524	Downregulated	16.1461	9.24465	-0.804499	Downregulated	850.555	1454.27	0.774322	Upregulated	Discordant
hsa-miR-26b-5p	1197.24	1135.86	-0.308664	0.000770367	Downregulated	56.7657	15.7011	-1.85416	Downregulated	1308.82	1684.8	0.364588	Upregulated	Discordant
