# Supplementary material for: Combined multi-omics and multi-spectral profiling of plasma extracellular vesicles reveals liquid biopsy biomarkers for glioma diagnosis
Source: Cell Rep Med. 2026 Apr 17;7(5):102744. doi: 10.1016/j.xcrm.2026.102744 (PMC13198237; doi:10.1016/j.xcrm.2026.102744)
Supplement: Table S13. Table of model performance characteristics in the training cohort for the different generated models, related to Figure 6 — The most effective models are highlighted in bold. ATR-FTIR, attenuated total reflection Fourier transform infrared; RF, Random Forest; kNN, K nearest neighbor; XGB, extreme gradient boosted; AUC, area under the curve; SD, standard deviation [file mmc14.xlsx]

## Sheet: Model Development Stats
Cohorts	Model	Machine Learning Algorithm	Test cohort
			Mean AUC	SD AUC	Mean Accuracy	SD Accuracy	Mean Precision	SD Precision	Mean Recall	SD Recall	Mean F1	SD F1
Glioma patients vs Controls	ATR-FTIR	RF	0.87	0.078	0.798	0.071	0.781	0.028	0.853	0.184	0.803	0.1
		kNN	0.83	0.047	0.823	0.06	0.807	0.049	0.878	0.137	0.833	0.068
		XGB	0.966	0.032	0.859	0.078	0.863	0.083	0.875	0.112	0.865	0.076
	Protein	RF	0.938	0.09	0.908	0.124	0.921	0.112	0.903	0.145	0.91	0.124
		kNN	0.971	0.025	0.87	0.083	0.901	0.122	0.878	0.137	0.875	0.084
		XGB	0.971	0.042	0.883	0.115	0.896	0.105	0.878	0.137	0.885	0.116
	microRNA	RF	0.872	0.081	0.778	0.104	0.788	0.131	0.793	0.104	0.785	0.101
		kNN	0.933	0.065	0.858	0.108	0.874	0.133	0.871	0.079	0.867	0.092
		XGB	0.905	0.067	0.777	0.12	0.811	0.159	0.764	0.158	0.774	0.125
	Combined	RF	0.971	0.024	0.947	0.05	0.938	0.081	0.975	0.05	0.953	0.043
		kNN	0.942	0.08	0.947	0.078	0.933	0.089	0.975	0.05	0.953	0.069
		XGB	0.949	0.037	0.881	0.078	0.903	0.093	0.871	0.079	0.885	0.071
