# Supplementary material for: Combined multi-omics and multi-spectral profiling of plasma extracellular vesicles reveals liquid biopsy biomarkers for glioma diagnosis
Source: Cell Rep Med. 2026 Apr 17;7(5):102744. doi: 10.1016/j.xcrm.2026.102744 (PMC13198237; doi:10.1016/j.xcrm.2026.102744)
Supplement: Table S14. Table of model performance characteristics in the internal and external validation cohorts for the optimal models alongside the class shuffling analysis, related to Figure 6 — ATR-FTIR, attenuated total reflection Fourier transform infrared; RF, Random Forest; kNN, K nearest neighbor; XGB, extreme gradient boosted; AUC, area under the curve; SD, standard deviation [file mmc15.xlsx]

## Sheet: Model Validation Stats
Cohorts	Model	Machine Learning Algorithm	Internal Validation				Class shuffling analysis					Validation cohort			Longitudinal cohort
			Accuracy	Precision	Recall	F-1 score	AUC	Accuracy	Precision	Recall	F-1 score	Accuracy	Sensitivity	Specificity	Accuracy	Sensitivity	Specificity
Glioma patients vs Controls	ATR-FTIR	XGB	0.95	0.95	0.95	0.95	0.44	0.5	0.5	0.5	0.49	x	x	x	0.4	0.4	x
	Protein	XGB	0.85	0.85	0.85	0.85	0.57	0.55	0.55	0.55	0.55	0.61	0.62	0.6	1	1	1
	microRNA	kNN	0.9	0.92	0.9	0.9	0.55	0.5	0.5	0.5	0.5	0.83	1	0.75	0.64	1	0.33
	Combined	RF	0.84	0.85	0.84	0.84	0.58	0.47	0.47	0.47	0.47	0.5	0.5	0.5	1	1	1
