# Supplementary material for: Combined multi-omics and multi-spectral profiling of plasma extracellular vesicles reveals liquid biopsy biomarkers for glioma diagnosis
Source: Cell Rep Med. 2026 Apr 17;7(5):102744. doi: 10.1016/j.xcrm.2026.102744 (PMC13198237; doi:10.1016/j.xcrm.2026.102744)
Supplement: Table S15. Table of overlapping plasma sEV proteins identified in this study and urine sEV proteins identified by Hallal et al. [file mmc16.xlsx]

## Sheet: Plasma vs Urine
Plasma Only	Both	Urine Only
A1BG	GNAI1	ALDH3B1
A2M		ARF6
AMBP		BROX
APP		BST1
C1QB		CAB39
C8A		CRABP2
CD5L		CSTB
CETP		CTNNA1
CFI		GLTP
CFP		GNAI2
COL6A3		H1-0
COMP		IST1
CPN1		KRT19
DEFA1		KRT8
EEF1A1		NAPA
ENO1		PFN1
FCGBP		PLCD1
FCN3		RPL10
ITGB1		RPL13A
ITIH3		RPL18
JUP		RPL28
LAMB1		RPL6
LAMC1		RPL7
LGALS3BP		RPL7A
MASP1		RPS2
MVP		RPS8
ORM2		RTN4
PARVB		SNCG
PIGR		VPS4B
PLG
PON1
RBP4
RELN
S100A9
SERPINA1
SERPINA3
SERPINA4
SVEP1
SVEP1
TFRC
TGFB1
TGFBI
THBS1
THBS4
YWHAZ
